# Supplementary material for: SNP Design from 454 Sequencing of Podosphaera plantaginis Transcriptome Reveals a Genetically Diverse Pathogen Metapopulation with High Levels of Mixed-Genotype Infection
Source: PLoS One. 2012 Dec 27;7(12):e52492. doi: 10.1371/journal.pone.0052492 (PMC3531457; doi:10.1371/journal.pone.0052492)
Supplement: File S1 — Sequence of the 33 SNPs found from the transcriptome sequences of Po. Plantaginis. (FAS) [file pone.0052492.s005.fas]

>harma_c1217_640
TGAAGATTGAGCTGCCGGTGAGCGAAGACTTTCTTGAACAGCACTATTTATATGAGCTGA
CGAAATTCCTGTTCCGTTTGGATTTCTTGCTCTTTGGTTGGAGGTATTATCATCAGATCT
TGAAAGCTCTGTCTCCGGTGGGACGCTAGAAGTTGGGGAAGTGGCAAGAAGACAACGACT
TTTCTCCTTTGCTTTGGAGATAAGGGGAATAGGTATGGAACTAAGATTTGGAAAGGTACT
AATGTTAGGATTACTGGGTGGATGGTTATTACCCAAAGCAAACCTCGGCTGAAGTTTTGG
AAAAACAGCAAGTAAAACGCCAAGGGGAATTTAATGATAATGGGCCTATGCCTATGAGTG
CCCGTGTCAACTTCTTGGCATAAACTGACGTTACCTCACGAGACACTCCGAAAAAAGATA
ATTCAAATGNNNNCATGTCNNGNNNANAATGTNTCTGGNCAAATTTTAATTTTCAGGAAT
CGGCACCTTGGCTAACCTTCCACCGGCACTGATTCTTTTCTGTAGACGTCCTTCGCGTTC
CTTTAGTGGCTTCTCTACTATATTACTGCCAGAGGTGGGCACGGACCCAGTCGTATCTAT
CGAAAGAGCGGCTCGCCCACTCTTCTGTTCGATATATAA[A/G]AATGCGCTTCGGCTTA
GAGGAAATGCCGGTAATGTTGTGGGTATTTCTGCGCCATTTTGGATAAGAAGTTCAGCTA
CTGGAAAAGCTATGATTTTGTCAGATCCAGGTATTGTTGGCGTCGCTGGTGTTGGCGAGG
CAGGGTCTGCAGCGGCTAAAGCCAAAAAAATGCAATGAGTACCTCTGGATTTATCACAAA
CATTTGGATTTGCCCTTAGGGCTAATGCGTATATAACTTGCTGAATCTCATTTCTTTTAA
TCCCGGATAAAAGGGTTTCGTCGACTGATCCAGGTCGGGAGAGCGTTGAGGGTAATGGCT
GCACGTATGCACGATCTACATACTTTGCAGTTATAAACTTGAGCCTCGTCTCGCGCGTTG
TTTGAGGGGATGGCTTTTTCCCGGCCTCGAGCCTAGCTTCCCATATCATGTTGGAGAGGC
GATTGCCAACAAGCAGCAAAAGCTCCACAATGTCGGTCGTGAAAGATTGTAGATCAAGTG
TAAGAGATCGAATCTTGCTGATATGGGTGCCGAGTGATCGATGAATGCCGCTACATTCAA
TGCAAAGGATGATGCCCAAGTTAATTGAGACCCATTCTGTTTTAACCCCCCAGCCACAGT
CCGCACACCAGCAATTTCCTTGATCTGCTTCTCGCAAAAGTTGTAATAACCTATCTGGGC
TATCATCAAAACTGTTGTTACCTTTCCGAGAATAGGCAGGCCTAGCACCAACAGTAGTTC
TTCGGAAAACGCTATTGCTTTGACCCTGATTATTCGGGAGGGAGCTGTACAGATGACTGC
TGTAATTCAACGAGGAGCTTTTTCCAGTTAGGATTGAGCCAATATCTCTTCTTATGGAAT
GAGGTTCCGGGCGTGGGGTTGAGCTACGAACTTCGCGCACATCCCGACCTTCAACCGCGC
TTTGAATTGCGTTGTTAATAGCAGAAATCCAGTTGTTCATATCCTCTTCGGACGTAGCCT
GATATACTCGTTTATACTGTGGCGTTATAACTTCAAAGCAGAAACGTCGCTCTGCATTTC
GAGCCTCGCGGACAGACGCCATTCGTAAATCAATCGGTTCCATGTGTAAATCTAGCCTCT
GCTTCCAATTACTATACTCCGACATTTTACCGGCATCTACCACAATCCAAAACTTGTGCC
AGGCTTGCTTGTTTAAACCTCTAGGGTCTGAGTGACTACCAGGTCTACTGAGCGCCCATA
AAAGTCCTTCCTTTCGTTGGGCACTATTTTTTTGTGCTGCTAAGCTACGATCTTTTTCTT
CTAGGTCTCTAAAGCCCTTAAACTTTGAATTAAATCCAGATACACTGTTACCTAAAGGCG
GATGTGAAGATTGAGCTGCCGGTGAGCGAAGACTTTCTTGAACAGCACTATTTATATGAG
CTGACGAAATTCCTGTTCCGTTTGGATTTCTTGCTCTTTGGTTGGAGGTATTATCATCAG
ATCTTGWAAGCTCTGTCTCCGGTGGGACGCTAGGAGTTGGGGAAGTGGCAAGGGAGGTGG
GGTATGCTSARARAAATGCCAATGAGTACCTCTGGATTTATCACAAACATTTGGATTTGC
CCTTAGGGCTAATGCGTATATAACTTGCTGAATCTCATTTCTTTTAATCCCGAATAATCA
GGGTCAAAGCAATAGCGTTTTCCGAAGAACTACTGTTGGTGCTAGGCCTGCCTATTCTCG
GAAAGGTAACAACAGTTTTGATGATARCCCAGATAGGTTATTACAACTTTTGCGAGAAGC
AGATCAAGGAAATTGCTGGTGTGCGGGACTGTGGCTGGGGGGTTAAAACAGAATGGGTCT
CAATTAACTTGGGCATCATCCTTTGCATTGAATGTAGCGGCATTCATCGATCACTCGGCA
CCCCATATCAGCAAGATTCGATCTCTTACACTTGATCTACAATCTTTCACGACCGACATT
GTGGAGCTTTTGCTGCTTGTTGGCAATCGCCTCTCCAACATGATATGGGAAGCTAGGCTC
GAGGCCGGGAAAAAGCCATCCTAACATTCGTACCTTCCCAAATCTTAGTTCCATACCTAT
TCCCCTTATCTCCCGACCTGGATCAGTCGACGAAACCCTTTTATCCGGGATTAAA
>harma_c1336_788
TGTGGTACTGTCATTTGATAAGGGTGATAAGAACTTGGAGTTCGTTAATTTTAGAATCTG
TTGCATAATTAGTAATTAATAATCAATCATAACTTACATCTCTCAAAAACCCAATGATTC
AATCATAAATTCACACTATGACCTTCCAGACAGCATGTCTATGTACGTTGGCTTTAATCT
TGTATCCTTTTTCAATCATTCTCTGCTCAACTGTCCAATGCATCTTTGGCTCCAGCTCTC
GTATCGCACGGTAACTCCCCATATTCATCCTGACGATCTTCTCCCACTCATCCGAGTGTT
CTTTTTGCACTCGAATCTTAACCGGCCAGAATTCCAAAATCCACCACCCTTTTGCTAGTT
CTAGTTGGTCATTGATAGGGGCCAGAGCATCGAAAAAGTCCTCGGCTTGCTCAGGTAGCA
TTTCAAACGCGTGAGTCTTGAGAAGTTTTCCTGGTCTGCTAGCAACATTTTTCTCATTTT
TCTTTACCTCCTGATGCCCTTCAATATTCAAGACTGACGACCTCCGGTCGAGGGGAGCAA
TTTCACCGTTCGCATACTGGTTCCAAAAGCTAGGGGATGGTCCCACGACCGGTCTTTTGG
GTTGCTGATAGACTGGCCATAAAGAAGGCACGTCAATTCCCGTTTCGGCCAGAGATGCCG
TTTTGAAAAGAATACCAGTATTACATTCAAAGCATTGCCTGATCATCCACCGGAGAGGTA
TGCGAGCAAGGACATGGCGTTCCCAATTTTTGACTGCTCCTCCACCTACATCGGCGTGAC
CTCCACA[A/G]AACCACACCTCTAGTACATCTGTGGGCGGTCTACGTGGAGTATTTGAG
TTTTTCTCAAATTCAGCTTCAAGTCTTTTCTGATCTTCGTCCTTTTTCAAAATTTGAGGA
AAGGTTAGTACACGTTTAGATGGGGAAGGCTGATACTCCGAGTTTTCCTTGTCTTTGAAA
GATGCTTCCTTTAGCTTTGAAATAGGTCTTTTGTTGTCTGGCTGACGGATCTTCATGCGC
GTAATGACAAATCTTAAACTTTGATCGATGTCATCCA
>harma_c1421_219
GGGGCACTTGGTTCAAGGCCCGAGGAGCCNTTCAAANGNCNGAGGGGTTGTTAATGTTTG
CGACCTCCATCTCAGATATCCTCACCCAGTTTTGCCCGGGTATTGATACTTTAATTATGG
GAGATGTCACATATGGTGCCTGCTGCATTGATGACTTCACAGCAAGAGCTCTAGGCTGTG
ATCTCTTGGTGCACTATGGACACTCATGTCTTATACCT[A/G]TGGATGTAACCAAGATC
AGAACACTCTACGTATTTGTAGATATCAGTATCGATGTTACTCACCTAATTTCAACGCTT
GAAAGGAATTTCACCCCTGGCAAGACGATGGCAATGGTCGGTACTATCCAATTTAATGCG
ACAATTCATGGAGTTCACGATCTACTTGAAAAAGCTGGCTATCGGATACTAATTCCTCAG
ATCTCTCCATTAAGCAAGGGAGAAATTCTTGGTTGCACNTCACCCCGAATAAAAACTGTT
GATGGTGTGGACATTATCCTCTACCTCGGTGATGGCCGATTTCACCTAGAGAGTGCTATG
ATTCACAATCCTACAATTCCAGCCTATAAATACGATCCCTACTCTAGAAAGCTGACTCGA
GAGTCTTACGATCATAACGAAATGTTTGGTCTACGGCGCGAGGCTATATCTAAAGCAAAG
GGCGCGAAGAAATGGGGTCTGATCTTGGGTTCCCTCGGACGTCAGGGAAATCCTCATACA
ATGTCCACCATTGAAAAGCGCTTAGACAGTCTCAATATCCCCTATGTCAATCTTCTTTTG
AGTGAGATTTTCCCCGGGAAATTAGCCATGATGGACGATGTTGAGTGCTGGGTACAAGTA
GCTTGTCCGAGGCTAAGCATTGATTGGGGCTTTGCGTTTCCGAAACCCCTCTTGACACCA
TATGAATCACTAATTGCTCTGGGACAAAGAGAAGATTGGGAAAAGGAGAACGAAGGAGTA
TATCCTATGGATTACTATGGAAAAGAAGGTCTAGGTAGAGCAAAAGATCCTCGACTTTTA
GCCGTAAAACTCAGAGCATGAAATTTTGCTAGCTTTCAATTAAACTGATAAATGGCAGGG
CTACAAATTTKWCGCAWTAWWTKGATAGTACCGACCATTGCCATCGTCTTGCCAGGGGTG
AAATTCCTTTCAAGCGTTGAAATTAGGTGAGTAACATCGATACTGATATCTACAAATACG
TAGAGTGTTCTGATCTTGGTTACATCCACAGGTATAAGACATGAGTGTCCATAGTGCACC
AAGAGATCACAGCCTAGAGCTCTTGCTGTGAAGTCATCAATGCAGCAGGCACCATATGTG
ACATCTCCCATAATTAAAGTATCAATACCCGGGCAAAACTGGGTGAGGATATCTGAGATG
GAGGTCGCAAACATTAACAACCCCTCAGGCATTTGAAGGGCGCGAAGAAATGGGGTCTGA
TCTTGGGTTCCCTCGGATCAGGGAAATCCTCATACAATGTCCACCATTGAAAAGCGCTTA
GACAGTCTCAATATCCCCTATGTCAATCTT
>harma_c1421_455
GGGGCACTTGGTTCAAGGCCCGAGGAGCCNTTCAAANGNCNGAGGGGTTGTTAATGTTTG
CGACCTCCATCTCAGATATCCTCACCCAGTTTTGCCCGGGTATTGATACTTTAATTATGG
GAGATGTCACATATGGTGCCTGCTGCATTGATGACTTCACAGCAAGAGCTCTAGGCTGTG
ATCTCTTGGTGCACTATGGACACTCATGTCTTATACCTAGTGGATGTAACCAAGATCAGA
ACACTCTACGTATTTGTAGATATCAGTATCGATGTTACTCACCTAATTTCAACGCTTGAA
AGGAATTTCACCCCTGGCAAGACGATGGCAATGGTCGGTACTATCCAATTTAATGCGACA
ATTCATGGAGTTCACGATCTACTTGAAAAAGCTGGCTATCGGATACTAATTCCTCAGATC
TCTCCATTAAGCAAGGGAGAAATTCTTGGTTGCAC[A/T]TCACCCCGAATAAAAACTGT
TGATGGTGTGGACATTATCCTCTACCTCGGTGATGGCCGATTTCACCTAGAGAGTGCTAT
GATTCACAATCCTACAATTCCAGCCTATAAATACGATCCCTACTCTAGAAAGCTGACTCG
AGAGTCTTACGATCATAACGAAATGTTTGGTCTACGGCGCGAGGCTATATCTAAAGCAAA
GGGCGCGAAGAAATGGGGTCTGATCTTGGGTTCCCTCGGACGTCAGGGAAATCCTCATAC
AATGTCCACCATTGAAAAGCGCTTAGACAGTCTCAATATCCCCTATGTCAATCTTCTTTT
GAGTGAGATTTTCCCCGGGAAATTAGCCATGATGGACGATGTTGAGTGCTGGGTACAAGT
AGCTTGTCCGAGGCTAAGCATTGATTGGGGCTTTGCGTTTCCGAAACCCCTCTTGACACC
ATATGAATCACTAATTGCTCTGGGACAAAGAGAAGATTGGGAAAAGGAGAACGAAGGAGT
ATATCCTATGGATTACTATGGAAAAGAAGGTCTAGGTAGAGCAAAAGATCCTCGACTTTT
AGCCGTAAAACTCAGAGCATGAAATTTTGCTAGCTTTCAATTAAACTGATAAATGGCAGG
GCTACAAATTTKWCGCAWTAWWTKGATAGTACCGACCATTGCCATCGTCTTGCCAGGGGT
GAAATTCCTTTCAAGCGTTGAAATTAGGTGAGTAACATCGATACTGATATCTACAAATAC
GTAGAGTGTTCTGATCTTGGTTACATCCACAGGTATAAGACATGAGTGTCCATAGTGCAC
CAAGAGATCACAGCCTAGAGCTCTTGCTGTGAAGTCATCAATGCAGCAGGCACCATATGT
GACATCTCCCATAATTAAAGTATCAATACCCGGGCAAAACTGGGTGAGGATATCTGAGAT
GGAGGTCGCAAACATTAACAACCCCTCAGGCATTTGAAGGGCGCGAAGAAATGGGGTCTG
ATCTTGGGTTCCCTCGGATCAGGGAAATCCTCATACAATGTCCACCATTGAAAAGCGCTT
AGACAGTCTCAATATCCCCTATGTCAATCTT
>harma_c1617_437
ATGTGCACTCATGAAGTACGTTGACTTTTCAAATATCTTACCKGCATCGTGCATTTATCA
TGTGCACTCATGAATACATTGTCATATTTCTAGGGCTCTGGCTTGTCATCGTCTACGTTG
TTGTCTTTGGATTTCTCGCTGGGATGCATTTTCTGTTCTCTGACACATACAACTTTTCCC
TTGGTCTAACTGGAACAGTATTTTGTGCCATCGCTGCCGGAATTGCGCTTAATACAGCCC
TCGCTCTGGCTTACTCGTACAACCACCATAAGAGATCTCTTAAGCTCAAAGAAGAAAAGG
GGCCACTCGCACAACTTGATCCAGAATATCGGATGTTACCAGCCTTCCCTGTTGCACTGG
GACTTCCAATATCCCTCTTTTGGCTCGGCTGGAGTAATAGGCCTTGGATCTCTCCGTGGT
CGGGTATTATGGCCGT[T/C]GCACTTTTTGGCTTTTCCTGGGCCGGTATTTATGTCTGT
GTTTACCACTACATATTTGACACGTACAGTATCTACGCTGGTAGCGCCCTTGCAACCATA
ACTTTTGTTAGATATTTTTTTGCTGGTAGTATCCAGATCATATCACCTGATATGTGGAGA
AAACTTGGAACACAATATACTTGTACGCTTCTCGGCTGTATAGCTGCAGCGTTAATACCT
GTTCCCGTCGTCCTCTGGATTTGGGGAGAGTACATCAGAAAAGTTAGTAAATACGCCAGA
AATAAGGTGGACGTAGAGAAAGCGGAAGGTGTAAATCCACCAGAAAAACAGTCAAATAAT
CCCATAGGCAACGCATGTTAGCCCTTATACATACATTCCCCGAAATCTGGCTATAGTTGG
TTTTTTCAAGTTTTTAAATCATCCGATTCGCAATTCAGCACGCGTCCATGGATAAGTCAA
TTGAAAGCTAGT
>harma_c1617_624
ATGTGCACTCATGAAGTACGTTGACTTTTCAAATATCTTACCKGCATCGTGCATTTATCA
TGTGCACTCATGAATACATTGTCATATTTCTAGGGCTCTGGCTTGTCATCGTCTACGTTG
TTGTCTTTGGATTTCTCGCTGGGATGCATTTTCTGTTCTCTGACACATACAACTTTTCCC
TTGGTCTAACTGGAACAGTATTTTGTGCCATCGCTGCCGGAATTGCGCTTAATACAGCCC
TCGCTCTGGCTTACTCGTACAACCACCATAAGAGATCTCTTAAGCTCAAAGAAGAAAAGG
GGCCACTCGCACAACTTGATCCAGAATATCGGATGTTACCAGCCTTCCCTGTTGCACTGG
GACTTCCAATATCCCTCTTTTGGCTCGGCTGGAGTAATAGGCCTTGGATCTCTCCGTGGT
CGGGTATTATGGCCGTTGCACTTTTTGGCTTTTCCTGGGCCGGTATTTATGTCTGTGTTT
ACCACTACATATTTGACACGTACAGTATCTACGCTGGTAGCGCCCTTGCAACCATAACTT
TTGTTAGATATTTTTTTGCTGGTAGTATCCAGATCATATCACCTGATATGTGGAGAAAAC
TTGGAACACAATATACTTGTACG[C/A]TTCTCGGCTGTATAGCTGCAGCGTTAATACCT
GTTCCCGTCGTCCTCTGGATTTGGGGAGAGTACATCAGAAAAGTTAGTAAATACGCCAGA
AATAAGGTGGACGTAGAGAAAGCGGAAGGTGTAAATCCACCAGAAAAACAGTCAAATAAT
CCCATAGGCAACGCATGTTAGCCCTTATACATACATTCCCCGAAATCTGGCTATAGTTGG
TTTTTTCAAGTTTTTAAATCATCCGATTCGCAATTCAGCACGCGTCCATGGATAAGTCAA
TTGAAAGCTAGT
>harma_c1720_2036
ATGCAGAGGTTTATACATATATCGGCAGATTTCCTAATTCCTATTCGCGCTTTTTCGAAT
ACTTCGTCAAGTGAGAGTGGGAGTGAATCTTCGAGCCCAGGGGGTAGCTAGTTTTCCGTT
AAATTCGTCTTGTATCGAATAGCTAGCCTGCTTACGCCATAAAGATAATTCAGTTGGAAC
AGTCAAAAACATATTTACGAGGTGGTCTTCTCTGAGGACTGGATGTCGAAGGAGTGTGTT
CGTGAATCGCACTAGGCCCCTCCTGCGCTTCTCTATAAAAAGGCGATCGACTGCAAGGTG
ATTACCATTTAGCCCGACTCTTTTGGGCGGTAGAAGAGGTAGTTGACGAAATGCAAAGCG
TTTTTGTAAACAGTCTAACAGCCATACAAAGTCGCTATACCTCCGTACAACCTTGCTTGC
TCGATAAGAGCTGGAGACCTGATAGTTACGATGCTGGAACATGAAAATTCCTTCTTTCTC
CGGTAGTACAGTTATTTTTACAGTTTCCTTCGTCTTTAAACCGGACTCGTGTTGGCGACC
AAAGCTTATGCTGGAGTCTCCCTTGGCAGAGCTTTCTCTGCCACTATCAGCGCCATATCT
ATCAGCGCCATTTTTTTGCCCATTTATGCTTTCAGATGCCGCGCTTGGGTTTCCAGATAT
CCATGCTTCATTGTGGTGGACTGCTGGTTCAAGAGGCTGTTGAATAGATTTATCATCAGA
TCTATGGATGGAACCTTGAATTAAGCTACTGATTTGCTTCGATGAACCATGATATCCATT
ATTTATTTCATTGTCGATAACCTTAGATTCGGATGGTGTGTCGTAACGATTTTGATTTTC
AGCAGTACTTGCCCATAAATCGGAATCATGTAAGTCGACATGAGATTTTTTTTCGGGGAG
CGAATTTGGCTTGGAAGGAGGTATCGCAACCGATTCCCCAAATTCATGGAGTCGCGACGA
TGGCCTTAAGAGGCCCGGGATTTGTGGCACAGGTAGATTCTGAATCCTTTCGGTAACTTT
TTCCAGTGTTATGTCAGAATATTCCTGCGCAAGGCCTATGAGCGCTAGTAGCACGTTAAA
TCTTTTTCTGCTCAATTCAGATGGTGAAGCTCCTTGATAGATTGTGTTTAGAACCTGCTG
CTCATCACCAGAGCTTAATTTCGCATGGAATAGGATTTTGGATACGCCAGCTCTGTTTAT
ATTGCCATAGTAACTACGACCATCATTTGAAATGCCATTGAAAATTTCATTGTAACTTTC
TGGAATTGCCGATTCGGAGAGCAGACCCTCGATATTTTCGTTTACACCAGATGATTTTGG
CAAACTAGATCCCCATGGTGAAGCATCCGACACATTGCCCCCGGCTAACGATGAAGATTT
TAATATATGGTTTGGACCGACTTCATCGTCGTCAAATAGCGAATTTCGAGGCTTCGTGCC
CACAAGAGAGTTAGACTCATCGGGAGATTTACCGAACAAGGACATTTTCGATATTCCTGG
TGTAAACGGAAGAGCTACGGAGGTATAGCGACTTTGTATGGCTGTTAGACTGTTTACAAA
AACGCTTTGCATTTCGTCAACTACCTCTTCTACCGCCCAAAAGAGTCGGGCTAAATGGTA
ATCACCTTGCAGTCGATCGCCTTTTTATAGAGAAGCGCAGGAGGGGCCTAGTGCGATTCA
CGAACACACTCCTTCGACATCCAGTCCTCAGAGAAGACCACCTCGTAAATATGTTTTTGA
CTGTTCCAACTGAATTATCTTTATGGCGTAAGCAGGCTAGCTATTCGATACAAGACGAAT
TTAACGGAAAACTGCTACCCCCTGGGCTCGAAGATTCACTCCCACTCTCACTTGACGAAG
TATTCGAAAAAGCGCGAATAGGAATTAGGAAATCTGCCGATATATGTATAAACCTCTGTA
AGTAAGTCTAATAAATCTCCTTCGGCCTCTCACTTACAGGACCAGGCATTCTGATGGATC
GACTCGCAAAGCGTCATGAAGGCCTTGCAGCCGACCAACTCCGAATATCTCTTTC[A/G]
TTGGAATTATTATGTGATGTAACACTTGACGCTTATTCGACGAACTCCAAAGATGTTCAT
CTTGTCAATAAAAGCCTCCAGAATTCGTCCACTCACCTGAATAATAGTCAAAGTCTGCTG
GTAGATGAAGCTAAAGCTTGGGACGAAGGTGTGATAGAAGACTTAAAGACGCTAAGAGAC
TCCCTAGTTAGTATGCGACAATTGTTCGAGCGCCGTGATCAGCTTGGCAAGGATAACATT
CCATCTCTGG-AGCGAAGGATTAAAAAGAATAATGATAAATTAGAGGAGATCGGCTCCAA
GCCAGAAGGAATAGTGAAGCCTGAGGAGGTCTGTAAACTTAATGAGGCTATACTCAAGGA
TCAAGAATCTATTGTCTCTCAACATGCACGAGGAGTGTTTATCAGGGAATGTATACGGGA
TGAGCTTCAATACTTTCAACAGACGCAGTACCAAATTAGTAGGTGGACTCAAGATTGGGC
TCAGGAGCGAGTAAAATACTCAGAATTGCAAGCAGATAACTGGAAAAAGCTAGCCGAGGA
TTTAGAACAGATGCTTCCTGCCTAGTGTTTGGTTTTGGCTATCGAGTCTGAATTATCACA
AATTTTTAAGCGAAAATTTTCCTCGCGAAAAGGTGACCATGGAAAGCTTTTCCTACGCCT
TGTATTACTAGGAGTTGTCTATAATATTTGGGACAAGCGAAAATAGGTTTAATTAGTTCT
ACTGTTGAACTCACATCATTTAGCGAYCGATACTGAGTGGCGAAGAAGCGCCGTCGCCTT
GTGCTGCTGGYTAGAAACGAATGTCGAAGGAATTTTTGAAATTTTCCTAAACACCAAAAA
ATCGGATCTGGACAGATTTAAGTAGGCTGCAAGAGATGCTCTCCTTACAGCTCACGGGGT
ATTGGAATAATAAGAAGGGAATTCACCACGCTGC
>harma_c1728_2255
CAGATTGACGAACGCCTTAAGCTTGAACTTGATTGGCGGGTTTAGTATTGCTAAAATCTT
TGTCCGGCGGTGAGCCTGCAATTAGATCTTTTAAGCTATTTTCAGGGAAGTATGCCACAG
AATATATTTCCTTGAGCTGCTCTCTTGTCATTCCTTCTTTTACCTCGGGAATTTCATAAA
CAGTATCGTCAAGAAATGTTGATGGATCATCTCCAAAAATTTGATGATTGATCAGCGCAG
GAACTGAAGAATTTTGATGTTCATCTGAACTAGAATCATCATTCTCCTTTCTCTCGTCCT
TGTTTTGTGAATCTGAAGTTACAGGAGTAGCCGGAGCAGGCGGAGACAGAGATGAGCTTG
AGGATACAGCGTCATGTGTTTTTTTTACTGTTAACTTTTTATCTTTAATCGGAGATGATG
CGCGTGGAATTTTTTCGTCCTGACTAACGGCACTGTGGGTGCCATGTATTAGTAATCTAT
CTTTAGCATTATTCATATTCTTTCGTCGTTTAAGCTTGTTTGCTTTAATGCCGCCTTTTT
CTTCCTCCACGACATCTCTTTCGAAACGTTCCTTGTTCTCTTCTTCTCTCCTCTCAGTCT
CTATTTCTCTCCTTTCAGTTTCTATCTCCTGGAGCCTGTCCTTCCTTATTTGCGCAAGCA
GTCTCATGCCTTTGTCACATATTGATCCTCGCGCTTCAACAATTTGGACGAGGCTCTTCA
ATCGACCAAGTAGGGCATCAAGCTCCTTTGACGACGGTATACTGCTCCCGCAATAATTGC
TGATGTCTTCTGAAGCTTGAAGTRTTTGTATGGGAAGCCCAAGTAACGGGGTAAGGCTAT
CACTTCCTGAAAGAAAGCCTGCTGTTCCCGGTGTCGTATTACGACTTCGTGAATGACGAA
CATCGCGGCCTTTCTTCATGGTGCCCTTTAGACTTGGAATGGGCGGCATTAAAGCAAACA
AGCTTAAACGACGAAAGAATATGAATAATGCTAAAGATAGATTACTAATACATGGCACCC
ACAGTGCCGTTAGTCAGGACGAAAAAATTCCACGTAAGCTCTGTATAATCCTAATGATAA
TTTGTCCTACTACTGATTAGCATGCTAAAWTCCASGCGCATCATCTCCGATTAAAGATAA
AAAGTTAACAGTAAAAAAACACATGACGCTGTATCCTCAAGCTCATCTCTGTCTCCGCCT
GCTCCGGCTACTCCTGTAACTTCAGATTCACAAAACAAGGACGAGAGAAAGGAGAATGAT
GATTCTAGTTCAGATGAACATCAAAATTCTTCAGTTCCTGCGCTGATCAATCATCAAATT
TTTGGAGATGATCCATCAACATTTCTTGACGATACTGTTTATGAAATTCCCGAGGTAAAA
GAAGGAATGACAAGAGAGCAGCTCAAGGAAATATATTCCGTGGCATACTTCCCTGAAAAT
AGCTTAAAAGATCTAATTGCAGGCTCACCGCCGGACAAAGATTTTAGCAATGCTAAACCC
GCCAATCAAGTTCAGGCAAATAATTTTGCTGCTTATCTTGAACCATACTTTCGTCCATTT
GGAGATCAAGATATAGCCTTTCTTAGAGAAAGGGGTGACCGAGTTACCCCATTTATCACC
CCGAGTCGAGGCAAGCGCCACTACACAGAAGTTTGGGCTGAGGAAGATGGGACATTATCA
GCTGATGTTTCTCAACAGGGCCGAGAGAAGTTGCCTTTGAATCAACCTCGCGGGAGTATG
GACTGCATGAGTGATGAAGTTGCTGAAAGTGATGCCATCTCGACAGGTCCTATTCTTTCT
CGCCTTCTCGCTTCTCTACGCCCTGAGCATCGCGCTCCCATATTCAAAACTTCTAATGGT
TTCGATAGTGACTCCCACATTGAAGGTAACAACGAAATCAGTGATAACCATGAACCCTTG
ACAGATAACTGTAGCAAAGCGCCAGCAACTCAGATGCCAGAATCAAACACTGAGGCTTGG
AAAAAGGCTTCACATCCGGCCCTGGACTATGCGCAGATTGACGAACGCCTTAAACTTGAA
CTACGACATATCGGGTTTTTGCCATTTGAAATTGAACCCGATTATGACGCTCATAATAAT
GTGGTTGCTGGCACAAATACCACTAGGTCGTTTGGCTTTCTTAGTTTTTCCAA-GTGTGC
GTGTACGCTTAAGATAAGCAGCTTGAACTTGACTATCTAGATCCTCGAGAATGCTGCTGA
ATTCTTGATGGGCCATGTTTTCTCTAACTAGCTCT[T/C]GCAGACGTGCTTTGCGCGCA
CCATTCATGATAATAGTTTGTTTGAGCTTCGCTTGGAGAAAACGTAAGCGGACGGCAACA
TCATCATCATTATGAGCGTCATAATCGGGTTCAATTTCAAATGGCAAAAACCCGATATGT
CGTAGTTCAAGTTTAAGGCGTTCGTCAATCTGCGCATAGTCCAGGGCCGGATGTGAAGCC
TTTTTCCAAGCCTCAGTGTTTGATTCTGGCATCTGAGTTGCTGGCGCTTTGCTACAGTTA
TCTGTCAAGGGTTCATGGTTATCACTGATTTCGTTGTTACCTTCAATGTGGGAGTCACTA
TCGAAACCATTAGAAGTTTTGAATATGGGAGCGCGATGCTCAGGGCGTAGAGAAGCGAGA
AGGCGAGAAAGAATAGGACCTGTCGAGATGGCATCACTTTCAGCAACTTCATCACTCATG
CAGTCCATACTCCCGCGAGGTTGATTCAAAGGCAACTTCTCTCGGCCCTCGACTCGGGGT
GATAAATGGGGTAACTCGGTCACCCCTTTCTCTAAGAAAGGCTATATCTTGATCTCCAAA
TGGACGAAAGTATGG
>harma_c1817_1349
CCGATGGTTGTATCGCGTGCTAGTCCCATCTCGAAATTCGACNGGGTAAAATCTCCGAGA
GCAAAAGAATCCTGGAAATAATCTCCGATGGCACCGGAGCCGTCGACATAAGAAATATTG
AACGTATTGGCGCTGGCTAAAGTAAATGTACTGGATCGAAGAGTTGAGAAACTCCCGTTA
GGACAACCTCCAGCTTTGGTATTTCCACAGAGCGGTGCAGTACTACTTGGGATCCAGGTG
TCAGAGCTTCCCGTATCTATCTRTTCAGCCAGTAATCCCCAAAGCGCCAAGCAAAAATCG
CAATTTTAAACAATTCTTCCACCCTTGCGTGCGTGCAAGTTTACAGCAAAGCGAAAATAC
CACCGACTCCCATTAAGGTTAGGCATAAAGTGCCCACGACTGCCCGAGTCCAAGGGGGAG
GCTCAAGAACAGCCCCTGCAACATTTACCTTGCTTGTACTACTGCTGATAGCTGTGGCAG
TTGCCTCGAACCCACCAATAGCACTCAAATGTGTGTTGACAGGTGTTGGATCAAGCGTAT
CGAGACCTGTTGCTGTGACTTTCGCTGTATTACTAGCCTTCGGGATTCCACTCATCGACT
GTATAACTTGAATCTCAGTCCCAGCTACCTTTGCACTCGGTATGGGAGCACCATAGTCTG
GAAATGAGATAACATTACTTTCGGTAGTATTAAAATCGGTTTGAGCCAAGGCAATACGAT
TATTAATCAAGTCATAGACGACGTATGCCGATCGCAAAAATGTATCCCCAAACAAAACTG
GGAGTGACCCAGCTGGTTGAATGCCCAGCTGACAAGCCGTTTCGCCATTCTTGTACGTAG
GACTCCGACCCTCCGTGTCCGTAAGGGGCAGAACTAGATCAGAGACAGCGACTTTGATTA
CTGGTCCATCAGGGCCGCCAAAGCCATAGTTAAGCGTCCCAGTATTCTTAGCGAGAGCAC
AGGGCACAAAAACTGCGCCGAATTTGGGCTCTGGCGTGGCACCAAGCTCCTCGAAAACAA
GCGCGGCAATATCATCCGGTAGGAGGGTGATTGTAGTTCCGGAGTCGAGAATTGCAGGAA
CCGCGTAATTTGGAGGAGTGAGCAAATCGGATCCGGTTGAAGAAGTAGCAGAGAGAGAAG
TAAATGCGACAGTGAACGAGGTAATACCAAGACGATGAGAGGTGGGATAGACATGTATCG
AAATAAGGTCTCCATAGTATTTGGCAGTATCGATACCACCGAATAGTATAGAGCCCGAGC
TCGATTCTAGGTACTTTAGCCAAAAAAAAATCAGATCATCGGATTAAATCAAGAGCTTAC
GCAAGTCATTGAGCCATAAACTGTACGC[T/C]ACCGAATTAATTTTGTTTTGATTAAGG
AGTGCGATTGGAAGATTTGGATAAATAGTACCGTCTCCGCCGCTCCTTAAGTTAACGTTA
GCCTCGGAATTATTATATCCAATGCCCATTATTCCCGTCCCGATGGTTGTATCGCGTGCT
AGTCCCATCTCGAAATTCGACAGGGTAAAATCTCCGAGAGCAAAAGAATCCTGGAAATAA
TCTCCGATGGCACCGGAGCCGTCGACATAAGAAATATTGAACGTATTGGCGCTGGCTAAA
GTAAATGTACTGGATCGAAGAGTTGAGAAACTCCCGTTAGGACAACCTCCAGCTTTGGTA
TTTCCACAGAGCGGTGCAGTACTACTTGGGATCCAGGTGTCAGAGCTTCCCGTATCTATC
TGTAATGCTAGTATCTGCGGTGGCGTGCCCACGACTKTGCCAATGTCAGCGTGGGCACGC
CACCGCAGATA
>harma_c1892_2119
TGCTCAAAATCTATAGAATTTTGATCGATTWGTRCGCCGCCATCAGTTCCCTCGTTTTTA
CTTGCAGTTTTTGAAGTTTTTTTCGCTACAGGTTTTTTAGGTTTTTTAGGTTGTTTGATG
TATTTATCTTTCTTAAAATCGACTTCGTCGTCCTCATTCTTCGACTCCGGTATTATTTCT
ACATCATCGTCTTCATCAAATGCTTCTTCTAGATCTGGAACTTCTCTGACTATTAGAGTC
GGAGCGGCAATGTTGCTAGCTTTCATGAACGGGAGTGGATGACTTCGTTGGTTGTATAAT
CTCGTAAATGTGGCCTTGGTCTGGGTCTCTATGTTAATTTTCTCCATATCTTGAGGGCCA
ATCCCTAGCTCTAGTATGTAATCAAAGTCATCTTTTGTGAGGAAGTAGCTGTCCATCAAA
TCAATAACCTCACTGACACACTCTTTACCTTCAGTCTCAAGTCGCTTTATAATTTCTGTC
CATAATATAGGGAGATACTGTTGTCGTATCTCGTTTCTATCACCCGATGTTCGGATGCGC
ATATGTGATTGTATTTCTTTGACATACCGGCTAAGTTTTTGCTGTTTACTATTGTTGCCA
AGCCATCGCGTAAAAGAAGTCATGCCAGTCATCATACCAGCGACGTAACTAGCGGGCCTT
ACAGTACTAAATACGGCGTGAGTAGGCATGAGGCTCCATTGTTGTTGGGAGCCGTGAATC
ATTCTGTCGACTAAGTCACCGTCGCTAATACTCTGAGCCGCGTCATCTGAAAGCTGAAGA
AATTTGAGCCGTGATTTCTTCTGCCCTTGATCATGAACTAAAGATGGCTTTGTACTAAGA
TAGTTCTCTTGTATCATCAAATAACTGAATTCGTGATCGTTGAAGTAGAGCTCAATTTTA
TCATTTAATGTGGCCTTACTATTGGGAGCAAACATTCCACAACTTAGTAGCTTGTGGCAG
ATATCCCATGGCTTTAGGACTATATGCTTTTCCCATGACTTAGACATCGCTTTACCTTGC
TCAAAATCTATAGAATTTTGATCGAGTTTGACTGCGGAGATCATGTTGACTACTTGTCGG
ATATCCCTATTACTTCCCTCGATGAGAGCGTCTATGACATTTGGTGAGATTTTTAGGCCT
TCTCGATGACAAATTGTAGCTATTCGCGATCGGACCTGATCAACTGTTGGCTTTCGAAAT
GGAATATCATATGTTACATTGTCAAATGGTTTCATTTTAGGAAGTCTTCGTTCGTTGCAA
ATTAAAATCATAGGTATATTAGTCTTTCTGCATACTTGGGCTAGAGCACCAACACCACCT
CGGTCTCCGGAAGACATTCCATCTACCTCATCCATAATCAAGACAATTTTTTTTTCTCTC
ATCAATTTCGTTTCCCGCACCAGAAAAGTATCCAAGCAGTGACTTATTATTCAGCACTTC
ACTCAGACCTATTTCTACTAGCTTCTTGCTTCGTGTGTCACTTGCATTGCTTTCAAGGAC
ATCGTAACCTGCAAGATTGGCTGCAAGATGAGCGGCCGTAGTCTTGCCTATGCCAGGTGG
GCCATGAAGAATAATCGCACGGTAACCGCCAAGACCATCGGGACCTTTTTTTTTGAAAGA
ATATTTATGAGCTAGAGGCCAGCCTTTGAGCCAATTCTGTATCTTCTCAACTGAACTTTT
GTTGCCACATATTTGATTTAATGAAGTTGGGGCATATTTTGTTGTCCATAATTGCGACGA
TGTCATTACAGGCTGACGAGTAGCAACAGCAGCAGCAGTGCCTTGTGCCTTTGCTGTGAT
TTTAGCTGCCTTCTCAGCAATTTTTTTCTCTTCTCTATCCATTTCAGCCGCTTCTTTCAT
AATTTTTGCCATTTCTGCATTCTTTTTTTTCATGTTTTTCTCCGCTTGTTCCCCATCACC
ACCATTCGCGGGCATAACGCGAATAAGCTCCAGCAATCCGTCTTCATCGATAGTTTTCAA
AGACAATTCTTGAATTTTTCTCAATTTACTTGGCCCAGCGTCGCTTCCAAGAACAACAAA
ACTCGTTTTGCTACTGGGACTAGTGGTAACCTTTGCTCCATAACGTTTGACGAGCTCTTG
AGCTTCCTCTCGCGCTAG[A/G]GTTTGAAGTAATCCAGTAAAAACGAATGTTAGGCCAG
CGAGACAATTCTCTTGGCCCACAGGGATATCTTTTGTTCCTGCAGCAGGTGGTGGGCCGC
TGTTTCCACCCATTGGGGCAGATTTCCAGCTCCACTTAGCATCTGGATCTTTGGGGGGTG
GCGTCGGAGGGCGTACAGTAGAGATGCTGTCTAGAATAGCTTGCACTGACGGAGTTTCGG
TTTTCTCTGACTTTTTTTTGTTTTGACCCTTTGTGTTTATTTTCTGAGGTAGGCTTTGTA
GGCTTTGATCTATTAGACTCCACGGCGTAACCATCTTTATTTTCCTTGATCTCAGGTCTC
TCGGATGAATTTTCCTCCAGTGCAAGATGTGTTCTCTTCCGACCAGTTATTTTTTTTACA
GAAATATCCTCGTCGTAAGCTAGTTCGTGCTCTTTGATGGAATCATTTATTCTAGTATTA
TAATCTCTCTTGATGTTAGTTTTTGTCTCTATCTTGGCCTTGGTAGCAATTCTTTTTGGC
TTTGGCTCCAAATCTTCATCACTGAGAAGGTCGACATAGTCAGTGTATTTTCTTCGGCGA
TCAGTTTTGATTGTTTTTTTTTGATTTTTCATCTGCAGGATGGCTAGTATCAAGGTCGAC
TAGATCTTCTTCGTCATTGATTTCCGAGCTAGGTATTCTCGTCCTTTTTGAGGGCTGAAG
GTTGTTTGGATCCAATATTTTTAAGAGGATTGCTCTGACTAGAATTTGTAGCGGCCGTAT
TTTTGWTGCTAGATGCAAAGTATTCAGAAGTTGCTATGGGTTCGGCTTTCGGGGATGTCT
CTTTTTTGGTATTTCTATTAGAAATTGTAGAAATTGCATTCTTAGTCGTGTATACTGGCT
CATCATCTTCACTATCCTCGATTACTTGTCGGCTTTTACTTCGCTTTGAGCTCAGATTTT
TTAGTTCCCTCTGTGAATTCTCTGTCGTTTTAGTCGTGTTGTTATTTCCAAAAAAACTTC
TTATATCTGCCGGCATCCTGCAGATGAAAAATCAAAAAAAAACATCAAAACTGATCG
>harma_c2006_2561
GGATTGGCGTTGTGTGGATTAGGGGCGTGGAGTATTTATATTTGGAGTGTTCGTGTTTCG
GGTACTTGGTGGCAAGGTAAAGCCAATGCCTGAATTCTCGTCTTTATCCGCTTCAATAGA
TAGATAAGCGCGTGCCGCCGTGGCCTCCGCTAGAAGGTCAATCATAAGTAGTTTACCCTC
GTCCGTCAAACATGTCTCCTTTTGTACTTCCTTCATTGCCCGTCCTTCAAGYCGGGAGTC
TACCGAGGAAGCCTGTGCTGCCTCTATTTCGCCTGAACCCTTTCCGATAGCATCAGCTAC
TGTGAATGTAATTCTTTTAATCCTCCCGATTCTTACGGGGTCTGAAATCTCAGGTTTCTG
CATTTTACTAGGAATTTCACAATTGTCTGTTTTAAGCTGTCGTTTTTGTCCAAGAGCTTC
ACCAATCATTTGTATGTGTTCGAAACACGGATTGGGATGATTTGCGGTTTTGGGTGAGGA
AGAGGTGATGTTGTCCGGGTAGTAAAAGGCACACTGTTATAAACGCTATGTCTCATGATG
CGGATAAAGACGAGAATTCAGGCATTGGCTTTACCTTGCCACCAAGTACCCGAAACACGA
ACACTCCAAATATAAATACTCCACGCCCTAATCCACACAACGCCAATCCACACTACATTA
ATCCTTCCAATTTACGGGTAGAATACAACTAAGAATACAGCTAAGAATAAAACTACGAAT
ACATCCAGATTCTTCACCTTGTCCGAGATCTTGGGATGGGTATCAGGATTATGAATCGCG
CACTTACTTTGTTCTCAAACAACTCCTCATCACTCTCACGATTCTTTAAGCACTACTTCT
TCCCTAGATATCACTCATAACCTTCAATATCTATTTCCCCAAAGATAATGAGTTTCGAAC
TCCTTGCAGATAAAGGTAACACATGAATTCTCCCGGAAAAAAGCGGACGAGGATCAAATT
TCCCACGGGATTGATCATGTAAATTTTGGCCGTAGTCTGCCGATGATCTCCATACACACA
TCTTCGAAGCACAAATCCCTCGGCATATTAATACCCTAGACAACATCACCTCTTCCTCAC
CCAAAACCGCAAATCATCCCAATCCGTGTTTCGAACACATACAAATGATTGGTGAAGCTC
TTGGACAAAAACGACAGCTTAAAAACAGACAATTGTGAAATTCCTAGTAAAATTGCAGAA
ACCTGAGATTTCAGACCCCGTAAGAATCGGGAGGATTGAAAGATTACATTCACAGTAGCT
GATGCTATCGGAAAGGGTTCAGGCGAAATAGAGGCAGCACAGGCTTCCTCGRWAGACTCT
TCCAATTTACGGGTAGAATACAACTAAGAATACAGCTAAGAATAAAACTACGAATACATC
CAGATTCTTCACCTTGTCCGAGATCTTGGGATGGGTATCAGGATTATGAATCGCGCACTT
ACTTTGTTCTCAAACAACTCCTCATCACTCCCACGATTCTTTAAGCACTACTTCTTCCCT
AGATATCACTCATAACCTTCAATATCTATTTCCCCAAAGATAATGAGTTTCGAACTCCTT
GCAGATAAAGGTAACACATGAATTCTCCCGGAAAAAAGCGGACGAGGATCAAATTTCCCA
CGGGATTGATCATGTAAATTTGGCCGTAGTCTGCCGATGATCTCTATGGGAGCGTTTTGT
TGGAGAGAGTATGAGAGGTTCAACGATGTGCTTTTAATTTATATGCCCTGTATTTAATAG
AAGAGCACAATCGGAAGCCTTCTTTCTGACTCCTAGTATCGACTAGAGTTTTCAAGTTAT
CGATACAGGGTCGGTAGATAACTTATTGTTGATCCTTTTTTCACACTATGCTTATCGGTC
TCAAGGAAGTGGACCAGATCATTCTCCCACTTTTAATGAAGACGAGTGAAAATAGAGAGC
ATATGGCAGTAGATATACTCAAAGGTTCCAGCGCTCAATCAGTGGGGGGAAATAAATCAG
ATTTTACCACAGAGAGAAATTAATTCAACCTCCCGCGTTGGATGACCACATGATAGGAGT
GAATAAAATTACATCCTAGTCCAAGAATAGGTCTCCAATATTCTCCTTGATTGCTAATAG
CTGTCTTTTCAACCATTTATGACGTAAACTCTCCGCTTCAATAGATAGATAAGCGCGTGC
CGCCGTGGCCTCCGCTAGAAGGTCAATCATAAGTAGTTTACCCTCGTCCGTCAAACATGT
CTCCTTTTGTACTTCCTTCATTGCCCGTCCTTCAAGTCGGGAGTCTACCGAGGAAGCCTG
TGCTGCCTCTATTTCGCCTGAACCCTTTCCGATAGCATCAGCTACTGTGAATGTAATTCT
TTTAATCCTCCCGATTCTTACGGGGTCTGAAATCTCAGGTTTCTGCATTTTACTAGGAAT
TTCACAATTGTCTGTTTTAAGCTGTCGTTTTTGTCCAAGAGCTTCACCAATCATTTGTAT
GTGTTCGAAACACGGATTGGGATGATTTGCGGTTTTGGGTGAGGAAGAGGTGATGTTGTC
TAGGGTATTAATATGCCGAGGATTTGTGCTTCGAAGAT[G/T]TGTGTATGGAGGGTTTA
TATTGGAAGGATTAATGTAGTGTGGATTGGCGTTGTGTGGATTAGGGCGTGGAGTATTTA
TATTTGGAGTGTTCGTGTTTCGGGTACTTGGTGGCAAGGTAAAGCCAATGCCTGAATTCT
CGTCTTTATCCGCATCATGAGACATAGCGTTTATAACAGTGTGCCTTTTACTACCCGGAC
TTTCCCCCAGAATACTCATAACTTGTTCAAACCAGGGGAAAGGAGTTGAGCGCCATTTCA
TTAATTCGGGGAAGGATTGGTTAACACTTTCCCAGGCTTTGGGCACACCAGATATCATCT
TTGTCTCTTCATCCCATTCAAAGCCTGGTGACCCCCTAAACATCTTAATATCTTTGAAGT
CCCTCTTCATTCGAGTCCACCTTGATTCACAAATCTTACCCGCTTGTTTTAATGGATCCT
GAAAGCTGAGCGCAATCGACGTCCAAACCGAAGGTTTGAAGCTAGTTGATGTCGCGTTAC
TATCTCTTGTAACAGCCTGTAGCTGGGCGAGGAGAGAGTTACACTCTTTAATCGACCACC
TGGTATGTGGCGTGTTTGTTTTAGTTGGTTGTAGCGACATGGCAACAAAGAGCTGAGAAT
CAATATATCGTTAGAAAGTGTGGTATGACGTATTTATCAATAGAATATAAANATAGACGC
CCT
>harma_c2493_601
AATCTATTATCTTGAACTATATCCATGAATCGTCGTTAGTCAAAGTGAATCTTGTAAAGA
AGGATGGGAAACTTTTTCCAGACATATCTATAATTGAGAGTAACTCAACGATCAAAGAAC
TTAGAAATTTGTTGTATGGTAAATCTCCTGAAGTAGAAAGTTCTTATTGCGCAGTAGTTT
TCGTATAGGCTAGTATCCGAAAAATATGTCGCTATTCCGGGCTTATAACTGTCAGAACTT
TGGGGAGGTCTACTTAAGATTCAGGAGGTGGCCAAAGATATGATAAGATGAAATGGATAT
AGTTCAAGATAATAGATTGGGAGTAAAATCGATTGTAGAATTCAGATNNNTCTTTANCTC
TGCATAGGAAAGAGTTTATATACATATGCTTCAGTGGCAATGATAAGAATCAGGATAGTT
CACTTTNCCACTTAACTAACTTGCCACTTCGTAACTTTGCCACTTTTGCTTCCTCGTAAC
TTTGCCAATTTTGCCACCTTGCCACTTTGCCATGCCGGGCTGTACTGTGCCGTGCTGTAA
CATTTGTTCAACAATAGTTGAGGTGTGAGTTGCCACCTGTGCCGAGGGTTAGTGTTTGTT
[A/G]GCGTATTATTGACAAGGATGAAAGTATATTCTCACAGAAAGGGACGATTGGAATT
TAACTGGCAATCCCGGCAAAACTTTGTTATTTGTTGAATCACACCGAAAGTTTCCTTGTC
AGTATGATTAGCTCGTTGAAGCACTTTGTACATCCGGATCGCTGATGGATGACCCCATCT
TCGGTGANTTGTGCGGATTTCTTGTTCTGTGAGAAAGCAACCAATTGTACCATATCATTA
AGCATAAATAAGCTTTGGATTTCACCCAGAGTAAGCCATAAATGTCCGTACTTTTCGATG
AGGGTAGCTACGGGCTTCGCACCTTGGATCATTGTGTTGTCTACAATATTTGCGTAAGCA
CGTAAGCGTTTCATGTCTCGCAAACCAAGTAGGAAGGGGATGTTGCAGGGAATTATGTAA
AAAGTTATCTTTCCAATCGGTGTATCAATAATAACAGAGCCGATGGATTCATAAACACCT
TTTCCTATTCCCGCGATTTTAGCTTTGCCTGGTTTGGAGGTATCGATAATCAAATTCTTT
TTGCTGCGCTGTAAAGCTTTTACTTGGCCAAGTCCGGCAGTAGCAAAACCGCCTGCGCCA
GTATCTACAAGGACACCGTAAAATATTCTTTCGTCGTAACGATCTTGGCTGATATTTCCC
AATGCGAACGTGAACTCGAATTGAAGGACATCTTCTGCAGTGGCATTTGGTAAATCAAAT
ACGTGCGTGCTCTTAAGACCACCGACCTCAAACTCTCTTACCAAATAGAATGTTCCATGA
TTATATTCTGAAGATTCGCCAGCTGCTGCAATCCTGGGGGCAGTAAAAAGGTGCGGGATG
GCTTGCTCTTGAAAGTAGGCAACCGAATTTTCACCTCCCAGTTCTTCCATGAGATTTTGA
ATATGTGGAGTAACATTATCTGGTTAGTCGTGGTCGTAGAAGGTTTCTAAGAGATATTAT
TCGCATGATTCGAATTCCGCTAAGTAAAAGTCGGTTTGATCTTGCTTCTGATTACCTTCA
TAATCGAGTAGAAACGTTGCGTTGATTGTTCTGTTGGAATTCCGGCGCTCAAGATCATCT
AAAGCTTTATTCATTTCAGCCGTGGGATGGTTAGTAGACCAACACCCTTCCCTCTTACAA
ACAATGCACCGCTTAATCCATCTCTTCCTACCAGCGGAAGATTGATTGTGTCCCTCTTTT
GGCGTCCAGTTTCTGTTGCCCTTATTGTTATCTCTATGTGATGCGCGGTTAGATTCATTG
TATCGTCTATCTGCGAAATTAATTCTTTCAACGTTAGTTTCTTGCACGTAGTTTTCTGCG
GGGTTAGTCAAATTAATCTGAGCAAAGGCTGCGCGAATATCTGTGCATACGCCTTCAGAG
GTAGCCGCGGAGTGGGTGAGACAATTCTGAAGTTCAGGAACTAGGACGGATGCTGAGATA
ATTCTTCCGCGGAGTAAGTCCTTGGAGTTGAGATAGGGTATTCCCCTCTACACGCGGCTG
GAATGAATAAAGCTTTAGATGATCTKAAGCGCCGGAATTCCAACAGGACAATCAACGCAA
CGTTTCTACTCGATTATGAAGGTAATCAGAAGCAAGATCAAACCGACTTTTACTTAGCGG
AATTCGAATCATGCGAACAAGATCTCTTAGAAACCTTCTACGACCACGACTATCYAGATA
ATGTTACTCCACATATTCAAAATCTCATGGAAGAACTGGGAGGTGAARATYCAGTTGCCT
ACTTTCAAGAGCAAGCCAYCCAGCACGTTTTTACTRCCCCCAGGATTGCAGCAGCTGGCG
AATCTTCAGAATATAATCATGGAACAATCTATTTGGTAAGAGAGTTTGGAGRTTGGTGGA
CTTAAGAGCACGCACGTATTTGATTTACCAAATGCCACTGCAGAAGATGTCCTTCAATCC
GAGTCCACGTTCGCATTGGGAAATATCAGCCAAGATCGTTACGACGAAAGAATATTTCAC
GGTGTCCTTGTAGATACTGGCGCA
>harma_c2493_784
AATCTATTATCTTGAACTATATCCATGAATCGTCGTTAGTCAAAGTGAATCTTGTAAAGA
AGGATGGGAAACTTTTTCCAGACATATCTATAATTGAGAGTAACTCAACGATCAAAGAAC
TTAGAAATTTGTTGTATGGTAAATCTCCTGAAGTAGAAAGTTCTTATTGCGCAGTAGTTT
TCGTATAGGCTAGTATCCGAAAAATATGTCGCTATTCCGGGCTTATAACTGTCAGAACTT
TGGGGAGGTCTACTTAAGATTCAGGAGGTGGCCAAAGATATGATAAGATGAAATGGATAT
AGTTCAAGATAATAGATTGGGAGTAAAATCGATTGTAGAATTCAGATNNNTCTTTANCTC
TGCATAGGAAAGAGTTTATATACATATGCTTCAGTGGCAATGATAAGAATCAGGATAGTT
CACTTTNCCACTTAACTAACTTGCCACTTCGTAACTTTGCCACTTTTGCTTCCTCGTAAC
TTTGCCAATTTTGCCACCTTGCCACTTTGCCATGCCGGGCTGTACTGTGCCGTGCTGTAA
CATTTGTTCAACAATAGTTGAGGTGTGAGTTGCCACCTGTGCCGAGGGTTAGTGTTTGTT
AGCGTATTATTGACAAGGATGAAAGTATATTCTCACAGAAAGGGACGATTGGAATTTAAC
TGGCAATCCCGGCAAAACTTTGTTATTTGTTGAATCACACCGAAAGTTTCCTTGTCAGTA
TGATTAGCTCGTTGAAGCACTTTGTACATCCGGATCGCTGATGGATGACCCCATCTTCGG
TGA[A/G]TTGTGCGGATTTCTTGTTCTGTGAGAAAGCAACCAATTGTACCATATCATTA
AGCATAAATAAGCTTTGGATTTCACCCAGAGTAAGCCATAAATGTCCGTACTTTTCGATG
AGGGTAGCTACGGGCTTCGCACCTTGGATCATTGTGTTGTCTACAATATTTGCGTAAGCA
CGTAAGCGTTTCATGTCTCGCAAACCAAGTAGGAAGGGGATGTTGCAGGGAATTATGTAA
AAAGTTATCTTTCCAATCGGTGTATCAATAATAACAGAGCCGATGGATTCATAAACACCT
TTTCCTATTCCCGCGATTTTAGCTTTGCCTGGTTTGGAGGTATCGATAATCAAATTCTTT
TTGCTGCGCTGTAAAGCTTTTACTTGGCCAAGTCCGGCAGTAGCAAAACCGCCTGCGCCA
GTATCTACAAGGACACCGTAAAATATTCTTTCGTCGTAACGATCTTGGCTGATATTTCCC
AATGCGAACGTGAACTCGAATTGAAGGACATCTTCTGCAGTGGCATTTGGTAAATCAAAT
ACGTGCGTGCTCTTAAGACCACCGACCTCAAACTCTCTTACCAAATAGAATGTTCCATGA
TTATATTCTGAAGATTCGCCAGCTGCTGCAATCCTGGGGGCAGTAAAAAGGTGCGGGATG
GCTTGCTCTTGAAAGTAGGCAACCGAATTTTCACCTCCCAGTTCTTCCATGAGATTTTGA
ATATGTGGAGTAACATTATCTGGTTAGTCGTGGTCGTAGAAGGTTTCTAAGAGATATTAT
TCGCATGATTCGAATTCCGCTAAGTAAAAGTCGGTTTGATCTTGCTTCTGATTACCTTCA
TAATCGAGTAGAAACGTTGCGTTGATTGTTCTGTTGGAATTCCGGCGCTCAAGATCATCT
AAAGCTTTATTCATTTCAGCCGTGGGATGGTTAGTAGACCAACACCCTTCCCTCTTACAA
ACAATGCACCGCTTAATCCATCTCTTCCTACCAGCGGAAGATTGATTGTGTCCCTCTTTT
GGCGTCCAGTTTCTGTTGCCCTTATTGTTATCTCTATGTGATGCGCGGTTAGATTCATTG
TATCGTCTATCTGCGAAATTAATTCTTTCAACGTTAGTTTCTTGCACGTAGTTTTCTGCG
GGGTTAGTCAAATTAATCTGAGCAAAGGCTGCGCGAATATCTGTGCATACGCCTTCAGAG
GTAGCCGCGGAGTGGGTGAGACAATTCTGAAGTTCAGGAACTAGGACGGATGCTGAGATA
ATTCTTCCGCGGAGTAAGTCCTTGGAGTTGAGATAGGGTATTCCCCTCTACACGCGGCTG
GAATGAATAAAGCTTTAGATGATCTKAAGCGCCGGAATTCCAACAGGACAATCAACGCAA
CGTTTCTACTCGATTATGAAGGTAATCAGAAGCAAGATCAAACCGACTTTTACTTAGCGG
AATTCGAATCATGCGAACAAGATCTCTTAGAAACCTTCTACGACCACGACTATCYAGATA
ATGTTACTCCACATATTCAAAATCTCATGGAAGAACTGGGAGGTGAARATYCAGTTGCCT
ACTTTCAAGAGCAAGCCAYCCAGCACGTTTTTACTRCCCCCAGGATTGCAGCAGCTGGCG
AATCTTCAGAATATAATCATGGAACAATCTATTTGGTAAGAGAGTTTGGAGRTTGGTGGA
CTTAAGAGCACGCACGTATTTGATTTACCAAATGCCACTGCAGAAGATGTCCTTCAATCC
GAGTCCACGTTCGCATTGGGAAATATCAGCCAAGATCGTTACGACGAAAGAATATTTCAC
GGTGTCCTTGTAGATACTGGCGCA
>harma_c2543_643
GACGTCAAGTTTCCACCATATGTTGATGATTTAGGTACCTTCAAGGTGTCGCCGCCGTGA
TGTCTTATCTCAGGAGTAAATGGAGATGTGAGGTTTGAAGTGATACAAGCACGAACTCGT
GGAGAAGGAGTCAATGGCATGCGACCACCAGCTGTGCGGGTCGAGAAGAYAYMWGSWKGA
RACTTGATCGKCGCAATTTATAAAATCCTCCGCTAACGCCGGACGCCGAAACTCTCCGAA
ATCAAACATTGCTCGAGGAAGACAAACACCAAGACGTGCTTTAGAACTCGGTGTCTCGGA
TTTCACGCTTGTTGGTACCGGCGTTAAAACCCCACATAGCTCACGTAAAAACTTACTGCG
TCAAAAATCCACTAAGACTACACTATCATATGCAGACCGGTTCATTCCAAACCGTTCTGC
CAGTTCGGCTTTAACTACCGATGGCTCTGGAAAGCCAGATGCTGGTGAGAAGAGACCAAA
AGCAACAAGAGGAGAGAGCTGCTCCACATTAGCATCTGCCACCGATGATGCACTGTCTGC
ACTAGAATCTTTAACTCTCAATGACGATGAGCAACCAGCAACTTATTCTAAACCTTCTCC
CAATTCTGTTGCTTATCAAGACTCGATTGCCTCTGCTTGTGG[A/G]GTCTCTCTTAACC
AACGTATCCTTGCTTTTAAGCCTGCGCCCCCAGAATCATCAAAGCCAGTAGATTTACGAT
CCCAATACAACAGACCTCTCAAGAATGCACATGTTTCCGCTGCTCAGTTCAAACGTCGTG
TCGCCACTGCCCCAGAACGTGTGCTCGACGCGCCAGGCCTCGTTGATGATTATTACCTGA
ACCTGCTGGACTGGTCATCTGGTAACCAAGTTGCTATCGGTCTCGAACGAAATGTCTATG
TATGGTCTGCCGAATCAGGGACTGTAAGCTCACTCCTCGAGACCAGCCCTGATACATACG
TCAGCAGTGTGAAATGGTCTGGTGATGGAGCCTACGTAAGCGTTGGCCTCGGCACTGGAG
AGATTCAAATCTGGGACGTCGAAGAGGGAACAAAACTCCGGAGTATGCACGGACATGATA
CAAGAGTGGGTGTAATGGGCTGGAACAAGCACACTTTATCTTCCGGAGCCCGATCAGGTT
TGGTATTCAACCATGACGTCCGAATAGCTCAGCACAAGATAGCGGAATTGGTATCTCATA
CATCTGAAGTTTGTGGTCTTCAATGGCGAGGAGACGGTGTACAGCTTGCTACCGGTGGTA
ACGATAATCTTGTCTCTATATGGGATGCACGCTCTCTGTCCGTGCCCAAGTTCACAAAAA
CTAATCATAAAGACGGCCGTCAAAGCTCTCAGTTGGTRCCCTTGGCAACCAAACTTACTT
GCGACAGGAGGTGGCTCTTACGACCGCCATATACATTTTTGTGAAGAGAGGGGTCTTTGT
GATGCCATGTCGCGTACCTCAACGGATTGTCATTTGGTT
>harma_c26575_623
AAATCTAAGCGTAGCTACGATTTTGAAGGTGAATGGGGCTGAACCCTTAGTACGATCAAT
CATGGTCCCGAGGCCACGCAAAGCTCTGAGCTGGCCACAGAGGGCACGAGTTCAAGTAAA
GGAAAAGAAGCTGTTCGGGACAAGACRACATAATCTGAAAACCACCCAACCAGAAAAATT
GCCGTGCCAGTTTCAAAATGCACAGCCGCGACGGAAGCAACGGTTTACCCTCCAGAGCTA
TACGCCATGATAGAAGCCGAAAAGCGACGAGCAGCGCAAATCACTGCCCATCTTTCTATC
TGCTCCACTGCAGTTAACAGTGTTGACGCAGCCCTTTCGCCACTCTCGACTGGTGAGAAC
AAATCCCTTGTAGACCGTATCAAAGTCTATCTACGGGCTGCCATCGCTCGGTATGTGCAC
ATCGGCCCAGGGCTAATACCACCGAGTCTCCCCACCCGTCCTGCTTGCCCCATCCCACCG
AGGTTCCCTGTAAGTAGGAAACAAACCACAGCGACGCTTCAAGCTAAGGCCATACAGAAC
ACCTGGGCTACAATAGCTCGGAACGGCCTACGTCACAATGCTGAGCCGGTAACGAGTATT
AAAGCACCACCTGATCAAAAAC[T/C]AGGAAATTATGTCATCAAGAAAAAAGTTGATAA
GCGACTATTCCTTCGGCTGGACAAAGCAGAGGCATGGCGGAACGCATCCCCGTCGTACAT
TCAACAAAAGATATCTACCTTGGCCTCAATTCCCTTGGTAAATATCCCAATGGTACAGCG
AGTTAAAACTGGCTTTGTCATTACAGCAACAGATGAGACCAGCAGTCAGAAGATACGGGG
GCTTGTAACAAAGGAAGGTCGTAAGATCGCACCGCTTCAAATTTGAT
>harma_c2804_701
CTTTCCTGTATTTTTGAAGCTCAATACGTGCGAATATCAGTTTCTATGCACTCTAAGATA
TAAATTTTTGCAACGCAAGAATCCGGGAGATTGCGAAGTTATTCCACACATCTCTAAAGT
TCATTTCATAGTATTCAGTCTATTTCTATAACTCGGATAGCCTTCAGACCTAATATTTTA
GAAGATGCCATCAACTATAAATTAAAACCTTTTTTTCATTTGCTATCTCCTGGACTGTCA
TGTTTCCTGGAGACTCTGCTCTTCTGAAACATTTTTAAAATGCTGATCGAGATATGCAAC
ATAAGCTTGCGATATATGTACTTGAGCTCTAGTATGAAATCGAAATTTAGACCAAAACAG
GCCTATTGTAAATGTTAAATTGGCTGGTGGTTATTTCTTAGTAAATATTATGGAACTAGT
GGCTTAGCTGATCGAGAATTTTTAGTTTAATGATGAGACAAGATATAACTTGTCTGTGTA
AATTTGCTCAAACCAGAAAACTAATACCTTTCAAGTTGAGGAGGCCTTGATGAATTAGAA
ATTAGAGGCGATCCGGTCTTGTCGTTCATCCGCTTCGTTCATGATCTGAAAATAGACGGA
ATTTTTTGAATTCATAAGACCTGAGGGTGAACTGCTTTACCCTACTGACTTCGTCAAGCA
AGGCTACTATGAAATGAACTTTAGAGATGTGTGGAATAA[T/G]AGGTTGAGGATCGTCT
CTTTCCTGTATTTTT~GAAGCTCAATACGTGCGAATATCAGTTTCTATGCACTCTAAGAT
ATAAATTTTTGCAACGCAAGAATCCGAGAGATTGCAAAGTTATTCCAGGTAAGATTCGTA
GAGCACTTAGACAGAATGCTTGGATCAAAAAGCGTTGAAATAAGTAACATCGGAGAGACA
CAGGTTGCATCAAGATAAATGCCCAGAAAAACATGAATTATGGTTAATTTTAATAAGGTC
CATGAGTTTAGAATCCATAGAAAATTTACTTGTTAGATCTCGCTAGTGTCATGTTGTTGT
TTTCGAACCTGCTCAGGTGATTGACATATCGATTGAAACGTTGATGAGACCCATGACTAG
AGTTGCTGATTTTTTCGGCTTTTATTACCACCTCTTCCGAAAGTCTTTGAGGTATGTATT
CGCAGCTGCGGGGTGGGAGTAACTTTGGCCATTGATTTATTTTTTTCTATCTCGCCAGGA
AGACAACTAGGAATCCCAGCCAGCTACCGACCACACCAACAGCACAATAAACGCTTGAGA
ACATAAGTGGCAAGAATTCATACTTCCCTCCCATGATAAGATAATGTCCGGAACTGCAGT
AGAGAATTACTGGAACACCAACAGTGATGTATAGTAGGCTCAATCGGTCGAGTAGGAATA
TTCTTGATTTTCTGCTCACCAGGGCTAATCTATCAAACGCATAGAGAAATAGAACTGACC
AGAAGATCGTATAAGCGACCTTGATGGGAAATTCGGCGGTTGTAAAAAGTAGCGGGAAGA
GTGAGACGTGACCAGCAACAGCCAGAGGTCTAAAAGCACCAAGGTAGCGGCGGTCTCTCA
ACACTATGAGGGAGAAGGGGATAATTACTAATAAAATAGCTTTCTCATGAACATGCCAGC
CAAAAATAAAAGATGAGTATCCACAAAGGGTAACTGCGCCAACAAGGGTATCCCATGTTG
GATCAAATAAGAGCTTAACCAAGGGTAGTGTCTGGAAAGCAGTGGTCAAAATAAAAGTTG
TACGGGCTGTAATCTCGGGAAGAATTGCAAAAGACGTATCCCCGATGAGGCCACGCGTAA
CGCTGTTGAGAGCACTATTCTTAACCGTGAGACCGAAATAGGGGGCGACGAAAATTAAAG
TACGATCAATGAAGGAGTAGATAGCCCAGATATTGGGAGCCCAATATGCATGGCATAGAC
CCCTCGAAAATGGAAACAACCTGCTAAGGAGTTGAGGGATTTGTCCCAAATGCATAAAGG
GGCCAAAGGCTGCTCCAAATACAGCCAAGATTCCAATGCCTAGCTTGAAACAGTTTGCAA
ACCTAATTTGGAAGATGCTTTTTGGTCCAAGACAGTATCCACGGAGTAAGAAGATGAAAT
ATGCCGGAGCGAGATAGAGGAAGATATGTTTAAAGCAGAGGAGTGCAGCAAATAGGAGGC
CACTGGCTAGATTTGTCGACTCCTTTCTTGCTAATACCAATGATAGCACCAAGATTCCGT
ACAAAAATCCATTATACTGAAAATGAATATGATCGATAATCAAAAGTCCAGGTGATAATR
GAATTGATAGAGCCGCCGCATGAGATTGTTTTTGATGTGTAACTGGTGCAGATTTGACAT
ATGGGTCAGGACTAATATAGTTCAGTACTCCAATGGCAGAATTATATCCTACGTTAACTC
AATGCGCCGTAGTTTCTACGGCATTCAAACTCCTTTTATTCCCAGCCTATAAATCTACCG
ATTTCGAGGTCCACAGAAACTGGCTTGCTATTACACATAGCTTGCCAATTGATCAATG
>harma_c3117_1457
AGAGAATCTTTACTCGTCATAGAAGCTTTTGGATCTAGAAATTTATTTGTCAGCGATTTC
GACCTCAAAATACTGTTGAGTAGAGATAAAATTTACCATATGACTTAGATAAATGTAAGA
ATATTGTGTAGGTAAGGATTAGTTTGACAATGRATAATATAGTTCAAATTAATTACAATG
AATAAGAGTTAATTATTAGCTATTTTCGTGTTTACTCGTACACTMATACAGCAGCCTAAA
GCCCGTACATACTCTTCCGGCGCTCCAAAATTTATAATTAGCCAATGAAGGGTACCTTGC
ACCTATATTTACATGAACACGTAGCTTCTTGTCAGAGTTTGTTTGCTAACATAGATTCTT
TAGGGCTTTCTTGTGATCCTCGGCCCATTAAAGCTCACTTTTGTCAATATATTCGAATCC
TGTCTGGTAAATCCCAATTTTCCAGCTGTCTCCCAGTGATTTTCAACCCATTTAATGACT
TTATCAATCTTGTAGAACCCCTTATTATCTCTTTTCAGTAAATTTAAGTCCGAGGTTTGC
AGCAGAGGTCTTCCGGCTATAATTATTTCCTTCAGCGTTTTCATACTGGATGCTCTTAAA
TTTGGCTCAATGCCATCTACCGGTACAACAGTTTTAATTGCCTTAGACCAGACCTCCTCT
AGATGTTTCGATAAACGCCAGTCATGTTCTCTCTCATAATACTGTCTTCTGACCCCAAAC
CTCTGGAATGCCTCTTTTCTGATCTGTTCCCGTGTAAGATTTTTGCCCTGTGCAGTGTAC
AGGCCTTCAGAGCGACAATAAGGAATAAACTCCTGAATCCATTTGGCATACATAGGACGC
TTGTAGGTCCGAGCTTTGTCTTTATTTGTTAGTTTTGCTACTCCAGGAGAATCAAAGATA
TGACTAGAGAGTATATTCTCATCGTTCACTTTGCCAGAGGCTTTCTTCAAAATGAACATC
CGACAACTGGCTGCATACTTGAATATTTCATCCAGGCTCTCAAATTCCTTCCAGTATTTT
TCTGGATCTAGCCCAAGAAAGGTCAATATTTCGACCGGACTTGAACTCAACCAGATCAAA
GATTTTTTCTTGTCATGCGCCTCAATACAAGGAATACATAGATATAATCCTCTGTTATTG
ATTCTAAGCCCGTAGGGCCGGATTGTAGAGCTGAGGATATTCCACAGATCACCGTGGCAT
TTAAAAAAACGGGAATATAATAGCTGATGGTGAGATAGACAGGTTTCAACATCAACCTGG
ACAAACTTCTCTTCTTCCTTGTTCTGTTCTTGCACGTGATCCTCTTTGGGCCATGGGACA
GCAAAGATCATAGCCGAATCTCCTTTGTTTAAAACAAGGCCTTTGGCATTTAGTATAGAC
TTCAATCTTTCAGCCACGCTTTCACGGCTAGTTCTGGTTTCGTCGAGGGTGGGTTGGAGA
GGTTGAGAAACTAAGA[C/T]ATCTAAATCTCCGAATGTTTCTTTCCCTGGCACTTCTAT
GGGGGTCGCAGTATACTTGAAATACCCACTGAGAAGGGTTATGGTCTGGCTGAGAACCAC
GCCATAGATGGAACGAGGCATTCGGGGTGTGAGTATTGGCGGGATGTGCTGAGCGAAAGC
CGAGCCGCCCATTATTTTGAGAGCACAGCTGCTACTCGTATTCGGAGATAATTTCTTGGT
GATCTGAATCCGATTACGCAGTAGGTATTAGAAAGGTTTGAATCGCATTTATTGCATGGC
TCTCAAATATCCATGAGTCCCGAAGATGATCACATGATAAGTCAATGATTGCTCATATTG
GTCACCAACAATCGTCAAATCTTTTGCCGACATTCCATMMCMRMGATAMTSTGCGTTGAG
TTCAAGTCCGGTCGAAATATTGACCTTTCTTGGGCTAGAYCCAGAAAAATACTGGAAGGA
ATTTGAGAGCCTGGATGAAATATTCAAGTATGCAGCCAGTTGTCGGATGTTCATTTTGAA
GAAAGCCTCTGGCAAAGTGAACGATGAGAATATACTCTCTAGTCATATCTTTGATTCTCC
TGGAGTAGCAAAACTAACAAATAAAGACAAAGCTCGGACCTACAAGCGTCCCATGTATGC
CAAATGGATTCAGGAGTTTATTCCTTATTGTCGCTCTGAAGGCCTGTACACTGCACAGGG
CAAAAATCTTACACGGGAACAGATCAGAAAAGAGGCATTCCAGAGGTTTGGGGTCAGAAG
ACAGTATTATGAGAGAGAACATGACTGGCGTTTATCGAAACATCTAGAGGAGGTCTGGTC
TAAGGCAATTAAAACTGTTGTACCGGTAGATGGCATTGAGCCAAATTTAAGAGCATCCAG
TATGAARACGCTGAAGGAAATAATTATAGCCGGAAGACCTCTGCTGCAAACCTCGGACTT
AAATTTACTGAAAAGAGATAATAAGGGGTTCTACAAGATTGATAAAGTCATTAAATGGGT
TGAAAATCACTGGGAGACAGCTAGGAAAATTGGGATTTACCAGACAGGATTCGAATATAT
TGACAAAAAGTGAGCTATTTTCGTGTTTACTCGTACACTAATACAGCAGCCTAAAGCCCG
TACATACTCTTCCGGCGCTCCAAAATTTATAATTAGCCAATGAAGGGTACCTTGCACCTA
TATTTACATGAACACGTAGCTTCTTGTCAGAGTTTGTTTGCTAACATAGATTCTTTAGGG
CTTTCTTGTGATCCTCGGCCCATTAAAGCTCACTTTTGTCAATATATTCGAATCCTGTCT
GGTAAATCCCAATTTTCCAGCTGTCTCCCAGTGATTTTCAACCCATTTAATGACTTTATC
AATCTTGTAGAACCCCTTATTATCTCTTTTCAGTAAATTTAAGTCCGAGGTTTGCAGCAG
AGGTCTTCCGGCGCTCCAAAAATTTATAATTAGCCAATGAAGGGTACCTTGCACCTATAT
TTACATGAACACGTAGCTTCTTGTCAGAGTTTGTTTGCTAACATAGATTCTTTAGGGCT
>harma_c3926_348
CCTACAACTAAGTGACGAGTGTAAGTGTTTACGACATGCTCAGTCGTGAAACTGATTCCT
TCCTGCAAATTTCTCTTGCGTCTAAGGACATTACTAAGTACCATCTCCTCGTCCACAATA
AAGATTTTATGACATTGTTGTTTCTCTAGTAATTTGAAATATTCATGATCGGGGAGTTAT
TTGTAGGTAGAAGTTGAACTGCGCTATATTCAAATAACGGGAGAAATAGCAGAATGCGCC
CTCTTTTGAAACCTTGGTAAATCTCTGGATCCGAGTAATATGGTCAATCATTAAATTTGC
TTTACGATATGTTGGACCAAGTAATCGAGTGAAGAATAATTTTGTA[C/T]CCAGCAACT
CTAACCTATGGCCAAAATTGTTGTTAAAAGACTAAAAGTATGATTGACCCATATCACTTA
CCTGTGAGCATTTTACTAATGTGAATAACTAGCGTCTTAAGTTGCGCATTTAAGCTTCTT
TATCAAGTCTTCATACTATGTATGTGTTTTGATATCAAATTTTGTGCACTAGATGTAAGC
TCCTTGAAAAAGCCAAAGCTTTTTCGTAAATTGCGGGATCTGATCTCCCCCAGGTACCCA
TGCCCTAGAGCTTAGGCCAGTCAAGCGATTTCTGATAGCAGTTGAGAACCATGAGAAGGT
GCATAAAATCTTTATTGTGGACGAGGAGATGGTACTTAGTAATGTCCTTAGACGCAAGAG
AAATTTGCAGGAAGGAATCAGTTTCACGACTGAGCATGTCGTAAACACTTACACTCGTCA
CTTAGTTGTAGGCAACTGTAGGTAAATAAAAGTTAAGTAGCGTTTTCTACTGAAATGACG
GATAAGCATCCTTTGATGTGTTGAGGGGGGAATTACCCTGGTACTCCGAGACTTACTAAA
GTATGCCGAAGTATGAATCAAATTAAGTTCAGTCTTCGTCAGTTTGTGCATTGCGTTAGC
TCATTTGTTGGAAGGCATTTTTCGTGTAGCATCATTTTGATCCAGATTGAAAGGCATGTT
GCTAGGCTATAGTTATCAACATTGGGCCGGCGTTATATATCCTTGGTATATTGCAATAGT
AGGCAGGGTTGAACTTGATGGGCTAAAGTGTTAATTTTCACTTTTTAATTATTGTTATTA
TATCTTCGTCAGCTAGCACGTGACTCAACCCAACCCGCATTCCCTGGTGACGCACGCTCC
GACCCCAGACGATTGCTACTTTGAAGCCTTCGATTAGGGTTTTATGAATTGAATTACAAA
AGTCTTCTACCGTACATTTTGATGATCTCAAAACGACTGGTTCATCGAAGTTTGGCTGCA
CTCCCTTTGGCTTTGTATATACTCGAACTAGGTTGAGTTTTTCCCACATTTGCTCTAAAA
GCTCATCAATATTCCAACCATGCTCCGATGATATTGGGCAGGCATTAGGAATCCTGTATA
GAAGATCTAGCTCTTCGATAGAGATGGCATCTATCTTGTTCAAGGCATATATGACAGGAA
TGTATGCCCGACTTTTTGCCTCTAAAACATCGATGAGATCATCAACGGTAGCATCACACC
GAATAGCAATATCTGCTGACGATATCTTGTATTCGTTCATTACCGCCTTGATCTCATCAC
GATCAATGTGTGTGAGAGGCACTGTGTTTGTTATAGATATGCCACCCTTATCTTTCTTTT
TAAAGACAATATTTGGGGGCTGTTTGTTGATTCGGATCCCAAATCCTTCAAGCTCGGCCT
CGATAATTCTTTTATCAGTGAGCGGCTTGTTAACATCTAAAACGATGAGCTCCTGACACC
TACAACTAGTGGCGGTGGTGGGGGGCGAGGCT
>harma_c3997_508
TTCGGCTGTAGGATACTAAATACTCTATCGACATGGGTAATGAGAAGATGTCTCAAACCT
AAAAGATGTTCAAAACAAGACATGAGATATTGTGTGTTCTGTCCATCCTCAAGAAATTCG
TCTCGTAGGGTTAGATAGATACTAGGTCGAAGATCAATCAACAGTTTCACAACCCATCAT
GGAGTGTATTTCTATTAATCACCTTAACTTCAACCGATACATAACGAAAAAAATTAATAC
TGCCCATCAAGTAATGCATGACAAGTCAGTAGACTAAATTGAAAATGCAAACGCCACCTA
TTCCTTCCCTAAGTTCTGGCTCCGACATCTCGGAGTCAAAGTATGGAGGCTTTACGCGAT
TTGAAATAGAGCTGGAGGTAGTTACMCMATATTTTATTCGTCTATCTTGTTGGTATTCCT
TCATCTAACGGCTGG-AGTTCGTCCAAGCTCTTGGTTCACCTCTGTATCTGAATTACTTA
GCTTCACAAAAATACTTTGAGAACCCG[G/T]CATTTGTGGCCTATCTAGCTTATCTTCA
ATACTGGACAAAGCCTCCATATGTACAGTATCTAACATATCCTGGGCCCACCCTAAAAAA
TCTGGAACTCTTGCAACAGGAACGATTTCGCATCGATGTGCTCAGCCCAGATGTGGTAGG
CATGATGGTCGAAGAGGGCATCCGAAAGAGTACTCAGGGTCCATAAAAGATTAAGTGATA
GGAAGAATGGACAGAGTGATTGAGAATCAAATCGTTGAAGATTCGTGACGAGCGTGGCTG
ATGAATATGGTCTAAAGTAATCTGCTTGTCTAAGAGCTTCAATTTTCTCGGCGTCAGGCA
TTATATCTGGTGAGTATTTTATTCCTTTCGTTTGGGAAGCAGCCTTAACTTCCATTTACA
TTCAGTCCTCTCTCCAACCGTTGGTACAAGTTATTCACGACACACGTCAGTAGCTTGGAA
ACTCCTGAATTGAGATGTATAGCACTTAAAACCCTGAAATGGGTTCATCTGCACTACTTG
TTTGTACTTCAAAGAATGCAACTTCAGCCCTATCGTATCTTTCCTCTTGAAACTTCGTCT
TAGCACTGTCGGCGTCGTTTCAGGCCCAAGACCCATCAAATAAGACTTCACGCTCCTTGT
GCTCAAAATTCTTTCGTCTGTAGTATTTTTTGGGTTTAAAGAATTGGTATGAGCAAGTTT
GAAGTTAAAGGTGATTAATAGAAATACACTCCCATGATGGTGTGCTGGTGGATACAATGA
GAGCATCAGAACAAGATGGACAGACAGTGCCTGATTATCAAATGATCCACGGCTAAACCA
GCGGAAAGAGAGGTGAAACTGGCATGGCATCATGTTGGGCTACTTTCTGCCTTAAAGGAG
ATCCTTGCCTTGCAGTTGACTGGTGGATGAAAGCCCTTTTTTTGACCGGGTTTATTTCGT
GGAAGAGATCTCGGTACGAGACACAATCAATGGGGATACAAGCACCTTACCTTTGAAACC
TACTGTGGCCTTTTCCAGATGTTCTTACCACTTGCACTGGTCGTATTGTCAGTAAGAGCG
AGTGTAATTCATGTAGTTGATTGATCTTCGACCGCTCATGATGACGCTTAGCAACCTTCG
ACCAGAAAGAATCATTACTTGTACTTCTGTACTTAAGGGCCCGTAACATCTTCTCATAAA
TAGGGGGAATTTGGGAGCCTAATTTCGCTCACAAGATGGCCTCAGAATCCGGAATACCTT
AAGCATTTATCGGCAATATCTTGACAATCACGAACAGTCAATCACACAGCTTAATTCCAG
CTAAATTTTTACGAACAATGTGACTCAGCTCATATATTCGCGGGCATTGAAGCATCGGAA
TATGCCAAAATTTGTTCATCCTCGTGCAAAAGAATTAGTAATAGCCATGGTGTTAAAAAC
ATTAAGTATGCAATTTGTATCTCCTCAAACTGCGAATCTCACACCATGTCATATCTGTAT
AATGAAACTGGAATATAGAGGTCCCATGAATTGGGTACAATTTCTCGGCTACTAGTCTTA
CCTGGTGCACACCACAGCAAAATACGGCTATGTCCAGAACATCCCTGTGGTTAGGAATTC
GGCTGTAGGATACTATACATATRKMGRCWTGGGTAATGAGAAGATGTCTCAACCTAAAAG
ATGTTCAAAACAAGACATGAGATATTGTGTGTTCTGTCCATCCTCAAGAAATTGCCGATA
AATGCTTAAGGTATTCCGGATTCTGAGGCCATCTTGTGAGCGAAATTAGGCTCCCAAATT
CCCCCTATTTAATGAGAAGATTGTT
>harma_c4769_1106
GGATAAATCGAACTTATCGTGTGGGAGAGGGTACTGCTTTAGGTATTTTATTCAGGATTG
AAGTTGTTCTTTGGGAGATCTTGAGAGCGTCGTGTGGGGGAATTGGCCTTAACGCTATCT
ATTCTTCAGCAGACCTGGCGACAAGAAAGTTCTTGTATTGTCATATAATACTTCAAATCT
TGTTGGTTAGTGAAGATAGTAATTTGAGTATGGGAGCCTTGAAGTTCGGCTGTTGACTCT
TCAAAGCATCGGAGAATAGCTAGGAGCTCTTTGTCGAATATCTCATAGTTACTCTCTATA
TTCTCTAATTTTTTAGACATTAGCACAAAAGAACGAAGTTCTCCGTTGTTTTCCATCTGA
GATTGGACACCTATAGTGACAAAGTCAGAAGAATTTACTTCGCCAAATATCCCCTTTGAA
GCATCGAATTTTCGTAATACTGGTGCTAATACAAAAGATTTTCAAAGAGATTCAAAAGCT
GGTTAGCACGCATCAGCTTAGATGAACTTGTCATTTTGGATAAAAACGAGAGGCCACGCA
ATTTTTGAAAATTTCTTGTTGAGTCGGCGGCAGAAGTTTGCAAATCTTAAAAATAATTGC
ACGTCTCCAACTGCACACCAGAGACAACTATTTCCCATACAGTATGCCTATTTCTATGCC
TCACCCATGGTCCCTTTCCATCAGCAACACCCTAAAAGTTTTCATTCAAGTGTATACTTA
GAGGAGCCTTTAGCTCATCATTATCTCCGCTCTTGAGCCAAAAAATGAAGGCCATTTACT
GCTGTACAGCTGCCGGGAAAAATCTACCAAAAACTAATGGATACGAGGCTCCTCTGTTAC
CAATATCAGGACCGAATCTGAAGTTATTACTACCTTTCTTAAGCGACCAGAAAGGCCGTT
CAGCCGAGCGCAACAGTTCTGTATATATCAAGGTAACCCTCCATTTTTCCTAGCCTCCTC
ATGTCTTCGCGTCTGATCCGCGCTTTAGGACAAATCGAAACTCGTGACAAGGTATCAGAT
AAGTCTTGGACTCGAGTATTAACCGTCCAGTAGCCTAGCCCAGCCATCTAATATCGTTAC
AGATGTGGGAAGTCGAGTAACTCT[T/C]TTAATTTAAATAGTCCTCCTCGCTGGTGAGC
CAGATTTAAGAATTAAGTGACAGCGTTATTTACGAGTTGAAGTTAGTCGTTAGAAGGATA
AATAGGTCTCGTACTTGGCTTTCGACGACTAGTCCGCAGCGATGTAGAATATGATGAGCT
GGACTATCGCTATAGTGTTTCGTACCACAATGTTCTATTTTTTATTCAGATTCAGTCGTT
GTCGTCGTCTTAGGATTTTCGGAAGATGCGTTTCATCGAGTGAGAGGGAGACAGAACATC
TCGAAGTTTAAAAGATGAGTCACTTAATCTTGGCTCTGCAGACTCTTAAAGGAGAGCTAC
AGGCTCGTAGGAGACACCGCGTACAGATGCTAAGTTTTCGACCCCCAGTACATGTGTTTT
ATCTTTGCTTGAATTTGGATTCGAATCAAGTAACTTGGGATTGTAGGAACCGATATTCTC
CGAATCCAACAACACTGCCAGAACTAAAAAAATCCTCGTTAGAGTGAGAAAAAATAAACT
GGAGGGCTATAAATTTAAAGGTACTGCAGCTCTTTTATTTCTAAAGCAGATCAGTAGGGG
TTTTGCTAAGCAACGAGAGAACTTTATCTTGAAGCTGGTAGGTTAATTGACTTCGAAATC
TTGAGAATATGGGTACTCCGACTTTACATAAACAAAAATTTCCCACAAAGATCCATTCTT
AACCCCTCATAATTATTGGTGCGCCCCGACCTACACTTACCAGAGTAAAATCTTAGCAGA
TTCGCGAGCTATGAACGTGCTGATATCCAAGAAGGATCTGCCTTCAAATCAAATTCTGAT
CAGGCCGATTTTAAGTAAATCTGCAACTAAGCTGATTAGGTTTGAGACATAACCCTTAAA
ATTATGCCTGCGAATCCCCGATGCTACTTTGGGTAACAAGAATGCGAAACTAAGTGGGAG
GGTCATATTTTATTCGGCTTTCTTTGATTTCATTCCATGAGCAATTCCGTTGTACAATTA
CCATGAAGCCTGTCTCGAAGTAGAAGATGAGCTTGTCTCAGGTTTTGAGTCTGAATGACG
AATAACTGTCGCGATTATGTCAAAAAGATTTTATTGGACGTGTAGAAACTGTGTCAAGTA
ATATCTTGGTCATCCATTTATCAGTATTGTCTTCACAGCCTTTGTTGAGGAGTCGAGTAA
TCTTTTGATCTCGAGGCTCTTCAAACTGAGCGAGTATGGCTGGGTAGAGGCAGGAATTTT
CCTCTTGATTGGATTATGAAGAACTATTTGCAGTTTTGAGGTCTTTAGTGTTGGATAAAT
CGAACTTATCGTGTGGGAGAGGGTACTGCTTTAGGTATTTTATTCAGGATTGAAGTTGTT
CTTTGGGAGATCTTGAGAGCGTCGTGTGGGGGAATTGGCCTTAACGCTATCTATTCCTGA
CTGAAATCTAATGATAAAGT
>harma_c4833_630
ATTCTCTTCATTCTTTGGGTACAGTTTCTTCTGACATTCTATAGCTTCTCTTCTCAGATT
CTCGCTACTCTGCGCTGCCCACATGGCTATGTCTAAAACCTTTTTCGGTAGCTTCGATTG
AATCTCATTTTCTTTCTTGCGGAAAGCTCTGCCCTTCTCAATGTACATTTTAAGATTCCT
CTCCAGAATACCCATAGCAGGCTTATCTGGGTTCATGTCTAGACCTCCAGAGTGTATCTT
TATGAGGCGCTTCCTCAAGTCACGATAGATACTCTTGGAATGTTTTCCTGTCGGAAAATC
GGTCAAACTGTAGTCTACACTCCACTGATCGTTCTTCTTTAGCTTGTCTGGGCGATTGAC
ACACTGTCCATTAACTTTGTTGCGAATAGTGAGTTTCATAGCTAGAAACGGGCGTGTAGT
CCAATCAGTCTTATTTATATTATTTTCGGGCACAGAATCCTCAGCCTTATCTTTATCAGT
CGAGGAAGTAGTTTCGTTGCCATTGTTGATAGACCCTGTAACGCTCTCGGTGATATCGCT
GGGAGGGGCAATCTCTTTGGAGGAATTAGCTTCTGGATTCGGTTGGTGAAAGGTATTTTC
CAAGAAATTTCCCGAAGTTATACTTAATT[C/G]TTGAAGTGCTTGATCTAGAGAGCTTT
GTCCCAAAGCTTCATCAAGAGATAAATTCTCGTAAGGATTGTTCTCAGGGTTATCAAATT
TAAGGCCAGTTTCCGGCTGTATTGTAACCTGATCCGTTTTGGGTGTTGCGCTGCTAGACT
CTAGGGGGTCAAGAGCTGCGTCTTCGTCTATAATTTCTCCGTCAACAACTTCTTTTTCTA
TCCCAAGGACCTTTCTTTCAAAAGTTTCGATCCTTTGCTTTGCGCCTGCCTGGATTAGGT
CAACTTCTTCTTCTTCCAAAGGCTGCGCTATRATCATCATGTGTGTCTGCTCATTTAATA
CTTTGGAAGGTGTCTCAAGTCACGATAGATACTCTTGGAATGTTTTCCTGTCGGAAATCG
GTCAAACTGTAGTCTACACTCCACT
>harma_c5096_985
CTTCGTACCTTTTGTCGTGGTTCCAGGGAGCTTTGATGTCTTCTTCTTCCAAAGGCTGCG
CTATAATCATCATGTGTGTCTGCTCATTTAATACTTTGGAAGGTGTCTCAAAGTAAAGAC
GCTAATGTTTTTTTTAGGAAATTTAGCTGTGGCACGATTTAGAACTTGATTTAGTAAGTT
AAGACTAAGTTTAAATTCGCTATCGCCAACAGTGAGATCATCAGTCCCGTGTATTGCATA
ATCCATTTCTTCAAGACTTATGTATTGAAACCCAAATATTCTAGCCGTATTATGAAAAGC
AACAAATATTCCATCCATACGTCCCATCCTAACTTGCATGGAGTATTTCAGGAAAGCTGC
CCGGATCATGTCGTAATATTCTCTCTCGTATGATTCCCACTCGCCTTTAGCTTTTCGTAT
CTCATAAGCTTTGCTATTTTCATACTCAGAGACATCCATTCTGACGGAGATTACACATCT
CGTTTTCAAGTCAAATGTACCAGTCCCTGGTAGGCGCGGATCATAAGCATCTAATTGAGA
CCGTAGTAGAAAGTCGCCAAAAGTGGTGTAATGATAGGACTCTCTTTCATTTCGTTCCTT
TTCAGTCAGCTGACCTGAGTTCTGTCGCCGATACTTCTCATAATGCTCCGTTGGGAGGGT
CAGTAATTTTTCCATTGATTTACCGAGCATTGCTAAGATATTACTGTCGTCAAATTCTTT
ATCCGCATCGATAGCATAAGAACCATTACGATATCGTAGAAAGATGGCCGAGGGAGCGCG
CGTGAATAGTGTGAAATTACTACTCTTGAGCCTTGAAGGAAGAGCGCCAGACAAATTCCC
GTATTCAATGGGCCGCCAATCTGACAAAAGGAAATGAAAATGACTTAGGGCAGAGGACAT
GCTAGAAGTAGATCCAGCATATTTTCTCTTCTCCTTGATCGCCTTGGCAAGGAGTATGAC
ATCACGGGACGATGTGATATACTG[C/T]CCAAGGGCACCGTAGTCAAACTGATTGACAG
GCATAATTTCTTGAAGATATGGATCAAAATTGAAAACTCTAGTTCTAGGATCTTGAAGCT
GGTAAACGCCGTGATTAAATAGAACANGATCCAGTCCATATGATAGGGTGGGTACATGAA
TTTCCTCATCATCAACTGGCGTTAGTGAAATCTCTTTTGCATCCATGGTTTGAAATTTAT
CCATTTGTGGCTGAGATGAAATGGAAGAGGCTTTATCCGAGGAGTCTGAGCTTTGACTGG
ACTTAGAAGTTTTCTTAGTTTTGTGGGATACTCGAGAGGCTACAGTTAATTTAAAGGCTT
TTAAAACTGCCTCTTTGGAGGCTTCGGGCATCTCAACATCTCCTAGAATATTGAGCAAAG
TCTTCTGTCTACCAAGCGGGAGAGTTGACTTCGCCTTTAGCAGGTTTGTAGAAGACGCTT
TTTTGGCTGTTGTCGAACCAGCAATTGCACGAACTGCTCTTTTTTTCTTACCTTTTTCTC
GCTTTCTTTTGGGGCATCACTGCCATTTGATTCTTGACCTACGTCCTTGCTGGACTCAGT
TTCAAGGACCTGTGATTTCTCTGTCTTCGTACTTTTTGTCGTGGTTCCAGGGAGCTTTGA
TGTCTTATCTGCAGCTGACCCAGAATCGTGAATTTGAGATGAAACGATACTCGCTTTATC
TACCGATTGGACTAGACCTTGGGAATCTTTATTAACTGACGGCTGGATATCAGAAGTTGT
TGACTTTTTTTATCTTTTTTGTTGGTCAGAGGTGCGGTAGAA
>harma_c5876_431
GCTTGCATTTGTATCTGTGTCAAGATTTGATACATGCCAGGTCTCGAGGTGCGCTGGTGT
CCTGGGACCAGACWTWKGACMYTSYTAATGCTGTTCCCAAAGGTAGGTCAATAAAAATAT
AGAATCAAAACAAAAAGATTTCAAGGTTTTTACAATCGTTTCCTCCTGAGTAAATATCAA
AGTTCATGGACACCTACGTGGCCCATAGGACGCCATAATTTTCGTAAATTGAAATCAATT
TCAAATAGTTCATCTCACAAGGTGTATTGGCAGCTTCGGCCACAGCAAGATTCACACTTT
TGCAGACTCAATTACTGCTGTTTGTGGGAAACCAATTTCTCGATACATCAGGCACATTTG
TGGGACCTTAGGTCTTGATGGGTCACGGCCTAGTGCGACGACGTCCTCGCATGATAATCC
TCGAAGTCT[G/A]TACTTTCACGAGCTATGCATACGATGCCCACAAGATGATCAGTTGA
GCGCGACTTGTGCTTGACCGGAAGATAACAGTCGTAAAGTCAAGATCAATACGAACACTT
AGCTGCGAAAAGTATTTCAGACATACGTAAGGGCTGCGGGTATAGTTTAAAGTAGAAATG
TTGCCTCTAAACCCCTAAAATCATCTAGTAAATCTCAATCTTGGAACAGTAAGGCTCCGA
GATTGTTATTCGATAGTTTATAAATGCGACTTTGGAAGATGAGAGTTCTTGAGAATCGGC
TTTATAGAGACGCTTCGCCTACTTGTACCTCGACGTATTTAGTAGATGAAACCGTGCATT
CAGTTTGTCACCTCATGTTCGTCCAGCTCACATGACAAGAGACGTAAAAGGTATTCATCG
TGTGAACTTACTGATCCTCGTGGCAAACATATTGATTAGTGCTACCGGTACTATGATTAT
TAAAGCCCAGTGGCGCTTACACATCTGATCTTGCGGATGTGCATCTTTGGGTATGTACAC
AGCATGACTGCTAGTATAATATTGAATGTGTTGTCTTTTTTTTAGTGTAGTGATCAAGCC
TTTCAAGAGATGGCGAAGTTATGTTCTGGTACGGTCTCGAAAAAGGCAGTCAAGTCAGTG
ATCTTATGAACAAGTTGTCTCAACGTGACCGATCTCTTGAATTAAGATAAGTTAAACTAT
AATCACCACGATAAGATTCAAACACACATCAGGGCGATGATGCTCAACTTGTGCTTAAAT
TTCTTATTACTTAATGCTTGCCGATAATGTTCAGTACACTACCAAAATTTCCTCATGCGT
CCGGGTTTTCTTAACACAAGTACGCTAAGTACTTTACTAAGGGCTATGCAGCCTCGTCTT
CTACCACTGTTATCTCCAGGGGGATACAAGTATGAAATGGAGCATTTTAAAGGCTTGATC
ACTACACTAAAAAAAGACAACACGTTCAATATTATACTAGCAGTCATGCTGTGTACATAC
CCAAAGATGCACATCCGCAAGATCAGATGTGTAAGCGCCACTGGGCTTCGGGACTATTAT
TATCTCGGACTAGGACATTTTTTAGTTTTTCAATCTCTTGAAATTCGGAAAGTTTATCTG
CAGTTGACACTTTGTCTCCGCGCCGGATCAGAGTTCCAGCGCCATTATCGGTAAAAAGTT
CTTTCTGAAGATCTGCTGGATGGATGATAGCAACGCTAGAGCTCCTGGGGAGTTGGTCCA
ATAGTTGCTTTGTTTCCCGAATTTTTAATCGAGTCCCGTAACGACACCAGGGTTGTGACA
TGAGATCTTCATATTCCTCATCTAAATTGATGGCTGAAATCTTCTCATTAGTATCGCTGT
TGATAATCCGCCTTTTTCTGATAAATATACGATTTTAAGAGGCTTAAGTTCACGGGCAAG
TTCGCCTGCTGCGACATCCGCGTTCACATTCAACACTTGACCTTCGGGCGTCTCAGCCAT
TGAGGTCAAAATTGGAAGGCAGCCAGCATTGATCGCTCCGTACTTCCCCTAGTTGGTGCC
TTGTTAACATGATTAATTTTTCCGACTAGTTTATATTTTTCTTTATCCAAGTATTCTGCC
CCGACGAAATTATTCCCCTTCATCAGATACTTTATCCACACGATCGACAGTCGTCCAACT
TCTCAGTAACATTGGCTCGAAACGGGAGGTGCAGCAGTATCTGTCTCA
>harma_c6190_286
CAACCTCAGCGGCATCGTCTGATTACAGTGGTGGCTTCCTTCAGCTCACTCCGACAGCTT
CTAACCCAGCCACGCATTGAATTTTAATTTCATGGATGCAGAAGATCGTCAGCGTTTACA
CCTGCTACGTGCTATTGCTCAACTAGGATAATCATAAAGGAGCTCCGGCTTTTCTGAGTC
ATTCTCAATCATCACCATGATTTTAACCTCAAAACCTAATCAATGGAATAGAAAATTTGT
GTAGGCCAAAAGAGATGCTCGGACCGTGATTCTTTGTGACAAAA[T/A]TTTTGACTGGA
CCAGCTCATTTCGACTCCTGGCTCTAAGAGGTTCAGGTCATGCCAGCGCTATTCAGACTG
CCTTGTCGAAGCGGTCATAGGTCGGAACCCAGGGTATCAATTTAATGTCATGTGGCTTCA
AAAATTTTCCTTTCCAGGTGAGGATAACACATGTTTTTTAAACACTGTCATTTTATGTAT
GCAAAATGTGCAACAACACCTGAGAACATCTTGAATGAAGACTCCATGACGAAGTTTTTT
TGCTATTTTGTGGATGACTCATATTCACACAAACAGTGTATCAAACACTAGTTATCGCGA
GCACGTAGCAGGTGTAAACGCTGACGATCTTCTGCATCCATGAAATTAAAATTCATGCGT
GGCTGGTTGGAAGCTGTCGGAGTGAGCTGAAGGAAGCCACCACTGTAATCAGACGATGCC
GCTGAGGTTGTGCGATGGTGGTTTGGCGTGGTGAGCTCCAGAAAACCTGGGCTTATTGAT
TCGTCTGCGTTGGAATTGTTGGAAGTTACTGAGAGAGAACGACCGGTCTTGGAGGTTTGT
GGTTCCATCGTGTGTTTGGATGTTGATAGTCGCTTGAAATGTATACGGATGGGAATCGAT
AAGAAGAGATGATGCGTTTACGACGGCAAGAATGGGATAGGTCTCGAGGTA
>harma_c6267_404
CTGTAGCTTCAAGGGAAATAGCATCATCGAGCTCTTGAGCATCTATATCATCAATGCAGT
AAGCAGTTAAGTTTTCCCAATGATTACGTAGGTTCTTCATTCTATCATTACTTAAATCCG
ACGGGGTCTTGACTGGTTTGGGGCCAAGTGACAGCCGGGAGCTAGTGTTTGGGGCTCGTA
TTCCATACTCAGATACAGTTTGCCATGGAGCTACTGCTCCAATTTCTTTGAGGCATGTCC
AAGCAGTTAGTCTGTTTAGATGAATTTCTGGATCATTGTATTGGCCGATGGCTCGGAGAA
TGGTTGAGCCCGCAGAATCGTATGCGCATGCAATTATGCTGCTGAGACTATTTAAGCATG
TCCAGATCTCAAGGAACCGTACAATCTCAAGATCTGTCCCCTC[G/T]AAGGTTTCACGG
TCAGCTCGCACAAGTTTGCTTTCTGGATCCCCTATATAAGGTCCAATATTTCCAAAATTG
GTAAAATTTCGAGTTTCCCGGCTTTTTGAATTAGTTTGTGGCCTTTTTTACAAAGGAAAG
TATTTCCGATGGCCTTTCAGAATTTCCTTTGTTGAGATTATAATAGTTGTACTTACGCAC
GTAGCCTATGACTCGAGCCATTTCTTCCGTAAGCTTAAGCGGAGTAATTTCGTATTGCGC
TTCACCTCGAGCTTTTCGAAGATTTGCGAGAGTGAAGCCGGAAGTATCACTGAAGATCCG
ACGGTGTAGAGCATATAGGGCAGGCTGTGGAAATGTGCCATCCTTTTTTCTGGGGACGAT
TCCATCGAGAATCTCTTCCGCGAGCTCGGAAAGAGTGGCGTACCTGAATTCTGTTGGGTG
TGCGACAATGTTGTGAGATTCATCGAGCTTTGATGCTGTAGCTTCATATACTGCATTTGC
TTCATTCCAAAATCTATTCATTTTTCGCAGAAGGGGAGCGCCAATGTTCCGCGGAAGAGC
TTTTGAAAATCCGTGAAGAGAGTCTTCTTGATCAGCGGGAACATCTTCTTTGGGAAGATA
TTCTCGAATCTCATCTATTTCACTAGGATCAACAAATTTCGGGAAGTAAATATTCACGTT
TGTTCCACGTTGATGTAGCCAGCGACCGGACATAGTATAATATTGGGCTTGAAATTCTAA
TCTCCGCACAAAAAAGGCAAGTTCGTTGTTATTACCACCAAATCTGAGATCAACCAGATC
ACCCGGGATGAGATAATCTCGTTTGAGACCTTCAACTCCATCTTCAACGTCTTCATATGG
TCCAGAGCTATCTTCAGATATTTCGTCACCTTGTTGTTGAAGACGCAAATGAGAAACAAT
GGATGAGTCACAGGGCTGTAGACATCTTCTAGTGAAGAGGACG
>harma_rep_c1961_692
ATAAGAGATGTCGATTTCGTGTCCAGTGAACCTTCCCTCGATCCGACTCGCCCACCAAAC
TCCATCCCGAAGTTCCCCTGCTCAGACTGATTTAGGTTGTCATGATAAAAAACAACCGAT
ATCAGGTACGTCTGTAAACTGCGTTTTGGGCACCCTAACAACGTTTTTTAAGCCGAAAAC
CAGATGCATTCCCTCCGAAGAGATATCTCTCCGGAAGATTATTCCTCATTACATTATTAT
CTTCTCTATGTCCTACCCCATATATCTATCTAAATCCTGTCTTTCCAGAAAAGATCAATT
TCTACTTGTTTCCAAAAAAATGTAMATGATGAAACAAATTATACAAACTTGAGACCAAGA
TATCTCATRTTGGAAAATTGAGCCTCCTGATCACCATATCCTAAGCGAAACATCATACCC
CGAAACAGGTATCTCCAGACGATKTAACAATCAAAAAAATGTGTCTAATAATTTGCATTA
CTAGGTATTGTTTGTTCCAAACTGCCCATCGTTTGACAACATGTGTTGTTGGGCCGTGCC
TTAGCTCATATTACTAATTGTCTCCACTGTAGTGATTAATGACCGGAGTTGTGTCATCCC
GATCAATCGAAGCCACAAACCAACACAAGTTTGTTGGGAAACTCTATAATGCATATCAGA
ATGATTATTCATGCATGAGCAGGGATCACAA[T/C]AAGATTACAACAATCCCTCTGTTG
GTATGCTAGCTGAGATATGTCATTGTCTCTTTAATGGATTTCTGTTTGTGATTTCACTTT
TGTCAGTGCATCTGATAACTGATCTGCTGATGGCATGTATATGACTCTTATCTGGCTATT
CTTGAACTGTTCTCTGCAGTAGTGATTCATTAGTGCTATGTGCTTAGATCGCTTGTGATT
GTCGTGGTTTTTGATTAGAGATAATGCTGATTGGTTGTCAACATATAAGTTGGTGCATGT
CGCTCCCTCCAAACAGTTAGCTAATTGCAGTTCTTCCAGCAGCATTTTGATCCATTTTAA
TTGTCAACAAGTCTCTGTGGCCACGAGTTACTCTGCCTCTGTTGTGGAGAGAACTACTTC
TCGTTGCAAATGCGATCTCCAGGATATTGGACTAGATGCAGGCCTGATCAACGTACCTGA
AGTCGAGCAGTTAGATGATGGATCGGCTGCAAAGTCTGCGTCTGAATATGCTTCAAGTAT
TGGTTTGCCTTTTGTCCTTGAGAAGGTAATGCTTTTATCAGGTTGCTTTGCTATGTATCG
CAAAATACGGCGGGCCGCTTGAAGATGCTCGGATGATGTGTTTGAAAAGAAAACGGGCAA
GGTGGTTCACGGCAAATGAAATGTCGGGACGTGTGTTGTTAGACAGATATTGGAGTCCCC
CGCGTACTCTGCGTTGATACCACTTATATGTTGACAACCAATCAGCATTATCTCTAATCA
AAAACCACGACAATCACAAGCGATCTAAGCACATAGCACTAATGAATCACTACTGCAGAG
AACAGTTCAAGAATAGCCAGATAAGAGTCATATACATGCCATCAGCAGATCAGTTATCAG
ATGCACTGACAAAAGTGAAATCACAAACAGAAATCCATTAAAGAGACAATGACATATCTC
AGCTAGCATACCAACAGAGGGATTGTTGTAATCTTGTTGTGATCCCTGCTCATGCATGAA
TAATCATTCTGRTATGCATKATAGAGTTTCYCAACAAACTKGTGTTGGTKTGTGGCTTCG
GATTGATCRGGATGACACAACTTMMRKTCMTCTATATCATCTTCAGTGGTATACTTTCTA
TTATCCACAATTCTTCTATATCTTGGGTTAGAATTCAGCCATGTTGCTGCGTCGTCTTCG
AACAGAATCTCCACTGCTTCAAAAAATTCTTCTGGGGTAACCTGCCCTCCAACTCGTTTC
ATTTCTCGTTCCAGACGAGCCAACCATCGATTCGCCGGCTGTTTTCCTTTATATAGACCT
ATTCTGTCAAATTCTGCCATCTCTTTTTGTTTTCCACCCATACTTCCTAGAACTGTATTT
CCCGAGCTAGGCCGATCTTCATATTATGTTATAAGCACTGGGATTAGATATGGTAGAGCT
GATGTCACAGGATTAGAACTTAAGATGTGTATTTTAACAATGTAGGAATACTTGTAATGT
GAGATGAGAGGTAGTGGAAAAGGTTTATTGATTATTTCTGGGTGCGACCTAAAGCTACTC
TATATACATGTATTGTTGGGCCGTGCCTTAGCTCTCATTACTAATTGTCTCCACTGAGTG
ATTAATGACCGGAGTTGTGTCATCCCGATCAATCGAAGCCACACACCAACACCAGTTTGT
TGAGAAACTCTATTATGCATACCAGAATGGTTATTCATGCATGAGCAGGGATCACAACAA
GATTACAACACTTCATCCATCATAGATTCCTCAGTTGATCTTCCAGCAGACCCTTCAGAC
TTTGTGATTGACTCTCTTGACAAGTTTTTCTTAATGTGAGACATTCCTTTGTCCCACAAG
GTAAGTTTTTCCAGGCTTCTGATTATGTCTTCCGTGGCTTTTTTTTTKKCMKTCTTTCGA
ATGCTTAACGATTTTAGTGCAAAACTTACCTCGCACTGCAAGACTTGAAAGTATGGTATT
GAGATCTGATGCTAAATAAGTGCATCAAGCACTTCTTAGTTACTGCC
>harma_rep_c465_1592
TTGAAGGGTGAGATTGAGCAGAGCAAGAACGACGCTAAGGGAGAGGTGGCAGCACAGCAC
CACTGCAACAYAATCTATTATTTTATATATTACCTATATATTCAGCTAGGCAATAAACGC
ATCTTGCTATAACTTTTTCATCGATTATTTATAAATATTAGTTCATCTCGAAGACAAGGA
AAAAGAAATCTACACAATTGTATGGAGTACAGCGTACTGATGTAATCGCCCAGCTCATTC
AGCAGCATCCCAATAGCCTAGTCGTGAAAAGACCGCCATCGTGCTAGTACATTGAGGCCT
TTTGTGATCTTCTTTTCGGCCTAATGGCCACATAGGAACGAAACACACCTCATTCAACTC
ACACTTCCCACACTCGAGCCATGTATCCCACTTCAACCAGTCCATCAACTTCGTTATCGA
AAGCTTGGCCATGAACGTATTTCGTACGCCATCATCCCCTAATAGACTGTCCCGCACGTC
GAAAAGAACGTCACATATTTTTTCTGAAGTGGTCAGAATCGCTTGATTGATCAACTGATC
CGATGCTGTGACAAGGGTCTCTTCCGGCACGAGGTAATGCCGTGCACAGTTCCACCGGGC
AGCGGTGAGGTTAACATGAGAAAAGTCGATGAAGTGTTCGAGCAAAAATTTCAGCTCACT
CAACATGTCATGCGGACCCATCTCCGCTTTTGTCATGTAGGCTAACCGATCTGAATACCG
TGAGACAATCAGGTCAACGACGCCTTGCCAATTGATGCTGTGCTGCCACCTCTCCCGGTT
CTCGAATGCTGCCAACACGTCACTTTTGATCTGCTCCGTTGTTTCGTCGTCCTCGAGATC
GATGCGTGGCAAATCGGGATGCTCTGGGTCCGGATTCGTCAAGTTGATAGGATAAAAGAA
GGCTGAGACCATAGAGGAATAGTCCACTATCACTCGTCCCGCATCGATACCCCCATACCG
ATGAGTGATCCCGCGGATATACTCAGTCTCTAAGATTAGATCATCCCTAGAATTTTTGTT
CTGCTGTGGCTCAACAGCGGTGGCATCTAAATATTGAACGCTGGAAGTAAAATTGCAGAG
AATTATCTCAAACCCTAGAAACATACGTACGAAACCATCGATATGAGGTGACAATGCGCA
TAATGCTCGGGCACGGTTTGTATCTCTGAGACCAAGCCTTTTTGAAGATTTGCTATGCTT
GATAAGAACTCGCTTTTGGGAATCAAGCGTACCCATCTTGGATTTGGCGGATGATTGGCC
ATCGAGATAGAGGAGGTTAGTGAGAGGGCGAGTCGTCCGGTAGTTATGAATGGACCCGTT
GTAAATACGAGTCGGTATTTGAGGGCCATCCTCTGGAGATCGTTTGCCTGGAGCGAACCA
TAAGTCTAGCTTGGCAAAGATTGTAGCATGTTCAATCTCAAATGATAGCCACCCAAGCCC
AGTATGCGGATCCGATGTTGGGGCACCATGATAAAGACGTGTATTTTCAGGCACCGTGAC
AGGGAAATACGACATCCCATTATGTTTCAGGGAAGCGCCCCATTGGCGCATGGCCCCGTG
AAGCGCATTGAAAATATCAGGAGCTCTGGCA[A/T]TTGCGTTGGGTATTAGAGATGTGA
CAGAATGATGATGTGATGGCGGCGTAAGAATTGCTTGAGATGCCGAGCATTGAAGGGTGA
GATTGAGCAGAGCAAGAACGACGCTAAGGGAGAATGTCATCTTCTGTCTTTGATCTTTTG
ATAGCTCTTTTTTTCGDHCTHWTRSYMASAYAGGAACGAAACACACCTCATTCAACTCAC
ACTTCCCACTGTCGTCGCATCAGGAAATCTAGGAAAACCCAGAGCGGA
>harma_rep_c542_236
ACTCCTACTCGACCAGCCCCACTTTCAGCCCTCGACCGGCCATTGATCAGGATCAAGATC
GCAAAGTGCCAAACATACTCGAAAAAGATAGTTGAAAGAGAATATGACTTCAAGACTGCC
GATAGTTTTTGAGAGTTCATCTTCGGTTTACTATTGTGGAGTTTCAACACGATTACAGTT
ATCGATTCGATTCGATCCGATCTGATGTTGGTTGTTGACAAGAGTAAAAGCCTCT[A/G]
GGGAAGGCCAATAAAAAACTTCCAACTTAGAAGCTTTGAGCATCGGTTGCTGGGAAAAGC
GTATGGAACACATTATTTCTCGAGAAGCTTTTTAATCTTAGCAAAAAGCTGCGCCTCGCA
CAATATTGGTAGGTTGAAAGAATAAAATCTTAATCTACCCAAAATAATTCCCTCGTTCAT
TTGCGAATTTTTGTATTCTATTCCATTGCACATCATATTAGCACGTAATTTCATGAAAAC
CCACCAAGGGGTTTATTTCGAACCTCAATTCAGACATAACAAAGATCTGGATCTCCGTCT
GAATGAAAAACATTCCATACATATGGGCATCCAAATTCGATTTCAGACGGACATGATGCT
GTTGTATGAAAATCAGATAGGAATCAAAGTATCTTTCGAAGTCAATTCTCAGAACAAATG
AGTTCTTCTGTGTAGACTATTTAATTCGCCACGACTACTATCTTGTATGTGTCATTTTAC
CACTAAAGTATTTAACATAAAAATATGAGCTTTAGCTCAAGAAATCGAATGTCTATTTGA
AATATTTGCAATCGTAATGGTTCTCTCTTCTACCATCCAGAGCTGCGAATTGTTTTCTCG
GTATTTGGTTTTGGAGAATTGACGGTATCTGTTTCATGTCATACTGGTTATGAAAGGAAA
TTCTGTTTGGCCTGATGTCCAAGTACCCAGGAGAATTAATTATGTTAGACTTAATTTCTT
CAGTCCTTGTAAAATTTAAAGGATAGATACAAATTAAGATAGTAAACCAACATCTAATCC
GATAGAGCGCATAAAAAGGTTAACGTTTGCGAGGCTTTGGCCAGAGCCTGTGAGGAGAAG
AGTTTTCGCGTGTAATACGGTCTCCATAACACGATCTTTGACAGCAACAACGAGTCGTTG
CTGTTGATCAGGGCTCGCGCCGATGCCAATAGCGGCAAGAAATTGCCAGACGTGTACATC
TTCCCCGGTGCTGATCACACCAGAAAATATGTTTGACAGACTTGGTTCAATAGCATCAAA
AAAACCATTGTATGTAGAGACCCATTGAACCCACTCCTGTTGTTCATCGAAAGTTCCAGC
TTGCTTGATAAGTTCAGCACGACTTAATATCATAGTAAGCATGCTAACACCAATCCTCGT
TCGAACTATTAAATCAATATTAGTGTTCAGCAAGAGGCCCAGGATGCCTGTGACAATTCC
AAGCCCAGTCTCATTCAAATATCCGAATAATGGTGGCATAACTGAAAGCGAGAATTGTTC
AATACTTTCACGCACCCCAGCACTTAATTGTGTCTCACCAGGGAGTATTAATCCCTGTCG
AACGACATCAAGCTGATCAAGATGGACGACGATCATTGTGAGGATTGTTGTTCGCTGCTC
ATGGGAAATATGGCGGAAAACTCTGGGAATAGCCTTTTTACCCTTGCCGAATGATAGAAA
TGCGATGAATGGATGGGTAGTGGTGGCACCAATAGGTTCGTGAACTTTAAGCTGATACCA
AATTGCTGGTTGAGTTCCTGTGCTGTTTTCTGCCACCTTAGGTGARTMTSAAMATKGTCT
TGRGAGATATTGAAAATGTTTATAATACTTTACTGCGAATGGAGGATCACGATCGTCAAG
CTCCTCTTCCTCTAAAAGGAAACGATATGAACCAAGATCATGTTGATATTCATCTAAGGT
GGCAGAAAACAGCACAGGAACTCAACCAGCAACTTTGGTATCAGCTTAAAGTTCACGAAC
CTATTGGTGCCACCACTACCCATCCATTCATCGCATTTCATGTCATACTGGTTATGAAAG
GAAATTCTGTTTGGCCTGATGTCCAAGTACCCAGGAGAATTAATTACGTTAGACTTAATT
TCTTCAGTCCTTGTAAAATTTAAAGGATAGATACAAATTAAGATAGTAAACCAACATCTA
ATCCGATAGAGTGCATAAAAAGGTTAACGTTTGCGAGGCTTTGGCCAGAGCCTGTGAGGA
GAAGAGTTTTCGCGTGTAATACGGTCTCCATAGCACGATCTTTGACAGCAACAACGAGTC
GTTGCTGTTGATCAGGGCTCGCGCCGATGCCAATAGCGGCAAGAAATTGCCAGACGTGTA
CATCTTCCCCGGTGCTGATCACACCAGAAAATATGTTTGACAGACTTGGTTCAATAGCAT
CAAAAAAACCATTGTATGTAGAGACCCATTGAACCCACTCCTGTTGTTCATCGAAAGTTC
CAGCTTGCTTGATAAGTTCAGCACGACTTAATATCATAGTAAGCATGCTAACACCAATCC
TCGTTCGAACTATYWWMTCAATATCAAGCGCTCAGAAAATGGAACGGATAACAAGGTTTC
AATTTCAGCTAGGGACCGAAAAGCTACTCAGCCCGGCCTCGACAGATGTGATCAGAAAAT
TGTCTTGAGAGATATTGAAAATGTTTATAATACTTTACTGCGAATGGAGGATCACGATCG
TCAAGCTCCTCTTCCTCTAAAAGGAAACGATATGAACCAAGATCATGTTGATATTCATCT
AAGGTGGCAGAAAACAGCACAGGAACTCAACCAGCAACTTTGGTATCAGCTTAAAGTTCA
CGAACCTATTGGTGCCACCACTACCCATCCATTCATCGCATTTCTATCATTCGGCAAGGG
TAAAAAGGCTATTCCCAGAGTTTTCCGCCATATTTCCCATGAGCAGCGAACAACAATCCT
CACAATGATCGTCGTCCATCTTGATCAGCTTGATGTCGTTCGACAGGGATTAATACTCCC
TGGTGAGACACAATTAAGTGCTGGGGTGCGTGAAAGTATTGAACAATTCTCGCTTTCAGT
TATGCCACCATTATTCGGATATTTGAATGAGACTGGGCTTGGAATTGTCACAGGCATCCT
GGGCCTCTTGCTGAACACTAATATTTGATTTAATAGTTCGAACGAGGATTGGTGTTAGCA
TGCTTACTATGATATTAAGTCGTGCTGAACTTATCAAGCAAGCTGGAACTTTCGATGAAC
AACAGGAGTGGGTTCAATGGGTCTCTACATACAATGGTTTTTTTGATGCTATTGAACCAA
GTCTGTCAAACATATTTTCTGGTGTGATCAGCACCGGGGAAGACGTACACGTCTGGCAAT
TTCTTGCCGCTATTGGCATCGGCGCGAGCCCTGATCAACAGCAACGACTCGTTGTTGCTG
TCAAAGATCGTGTTATGGAGACCGTATTACACGCGAAAACTCTTCTCCTCACAGGCTCTG
GCCAAAGCCTCGCAAACGTTAACCTTTTAATCTTAGCAAAAAGCTGCGCCTCGCACAATA
TTGGTAGGTTGAAAGAATA
>harma_rep_c6068_457
GATTCATTACCGACTCAGCAGGAGTTGATAGGGGTAATAGGTGTTATGAAATGTAACAGT
ACATATTTTACGGAGTGATGTTTATCTGGGTCACCGATGGTTGAGGAATTTATGCGTTTT
ATGGGTGGCATTTTGTAATGTTATTATTGTTTTAGAGTATCAGCAGTATTGATTTGGGAC
CATTGGTTTTGGAAATGTCACCATTGATCTGGCATCACAAATTTATTTGTAAATATTAGG
TTACGTTGCTAGAGAAACCGGCACTTAATATACTAAATGACCTAATTTTCATTAAAACAC
AATTAATTATACAAGAGTTGTGAAAGAGGGGAGTGGTTCGGTAGCAATCGTCGTTATTAA
CCGAGCGTTGGCCAACCAACTAACTTCTTTGTTGGCTAAGCGGACTGGGCCCTCCTGAGG
TTCCGAGTCCTCACGATGATCTTAACTCGTGGCTTT[C/T]AGCGTCACATCACAGTGGA
AGAAGCCTGGGTTGATTTGATTTTAGTGATTATCGCATCAGGCTAAAGCCTTCCACCCAA
GAGGCGTGATACGGGTGTGTGATCTCTAGAGACTCACTACTACCTATTTACATGGCTTTT
GTCATAGCGTTTACAAAATGAAACAAATGTGTAAAAAATAATTGAAATCCACTGTTTAAA
TCAAAACGGTCTGCGCTTGACCTACTTTCCTTAATAAATTGCTGTAGGAGACTATAATCC
AGAGATGGCTTAACCTTCTGATTAAACCTTGCTCGCCGTAACATTTAGATACAGTTAAGA
TATGATAGAAATCTTCTCAGAGAATAGTTGACAAATTTGCAAGTCAGGTACAACGGCATT
ATTCGATCGAGATTCGATGGATACCTGGTCATTCTGGGATCATCGTTAACGAAGAGGCAG
ACAAGCTTGCCAAGGCAGCCCTCGAGCGAGCTTTCCGCGACAACAACTATGAACCCTCTA
GAAATGAGGGGCGAGTATAGATACACCTTTGCGGCTCTGGCCCATTTTGTCAGAGAAAGA
GATGATGCAGC
>harma_rep_c664_2300
TTGTCTGGTCAGTCATAGATAGCCCATCACAGCCATACGAATCCTAACCTAGAACTTTAA
AGCYSATYAMWGYSATACGAAWMCTAAYCYMTAAAAAAAAACTCCAACATTGATAGCACT
GTGCAATAATTATTTACGAAGAAACCTACTCCATATTTGACTCTCCAGCGTCCTCGAGAT
GTATATCGGTGGCTATATCCTCGACGTCAAGTATATCCATATCACCTATGACATATCGAG
GTTCCTGAGAATCACTGCTCCGTCGGTTCATTCTTTCGAGGTCATGCTGAAGAGAGATGC
TGAGTTCTTGTTTATCTTCATCGATATGGGATAAACCGGCCTTGTCTCCAAAGAAGCCAT
CGTCGTCTTTGGTCGAGGAATCTTCAAAATCCAATAAGCGTTTGCGAAGAGATGTTTGGC
TTGGACACGAATTACATTGAACGCGTTCGCTAGAAATCTCATCATCTGATCCTGTTCCGG
AGGGAAGATCCCCACGACTATTGTTCAATCCACTAAAATTCCATTCATTATCAGAAGTAC
CCCCAGGATACGAATTATTCTTGACGTAACTAAAATTTTCATACGATATGTTATTTGCCT
CGGCAAAGCCTTCATCTTCAATATCTTCACGCAAATTAATTTTATTGTCGGAGCCTAAAA
GACTCGGTGTATCTTCGTCATTTTCGTGAATTGCATAGGTAGGAAGGGGTTCGATATCTG
GCTGGTTTTTGCCTATTTTTTCGCTATCAAAACCATCTGGAGGATGGTGAGCTGCTCCTA
CTCCTGCTAAGGCGCTCGACGACCCAAGAAAGGAGGAGTTTCCGACGAGAGCCTGATCTT
CCCCCCGCTCATATCTTTCATCTTCAGATCGGGAATTCCTACTGTCATAATCTTGAATTA
TTTGTTGAAATCTTGGTCCACCAAGTGGAAACTGAGATCGTCTTCGATAGAAAAGTAAGT
AAGCGCTCGAAGATACAAGATCAGAGAGATTCTTTTGCTTTGAAACTGACGAGTCATTAT
ATTCATACCATTCACCATCATAGAAGTTCTTAGCATAAGCTGTATAATGACCGCCACCTA
ATCCCCCCCAGTGATTGTCGACTGCAAAAAGATCGTAAATTTCTTTATTTGATTCATTTT
GCTTCACAACTCTTGAACTCAGATCTAATCCTTCGATAGGGAAATCAACACGAATGTCAA
GTTTATCCCGTCGACGAGCACTTGAGCTAAAACGTTTGAGATGCATAACAAGTATATCGG
GAGTCATCCAGAGCTCAAACTTTTTACTAGCTCTTCGGTGTTCTCTACACCTAGGACAGT
ACCAAGTATCCATTTCTGAAAGGATTTCTTCTTTTCCAAATTCATCTAGACAATCATCTA
ATGTGATTCCATTTTTCTTTCGTTGTGAGCTAATTTTTTGCTTGGATAAAAGTGCATCAT
CTTCGCGAGTAGGTATGTTTTTCCAAGTTGATTGGCCTCGTGAATCCTTACCATCTCCAC
CGAACATAAGATCAAAAGCTTGATAATTCCAATCCACCACAAGTATTTCTCCAGGGCGAA
CAATGGGTCCATTATCTGATCTTTCCTGGTTACATCTTTCACTACTACAACGTCGCGTCT
TCTGTTGTCTGCCTTTACTGAATGTCGTTTTTGAGCCAGCTATACGTACAGGAAGATCCT
GAGTTACCTTTGTGTGTGTAAGTTCGTTTTCGGATTCAGATCCTTCGTTTGTGCGAGGTA
TGTTGCAAAAGCTGTTAGAGCCACCTTCACTAGTATCTGATCCAGTTATTCCATTTCCAC
TTCCACTTCCACTTCCGTTATCGTCATCGTCATCGTCATCGTCATCATTGTCATTATCGT
CTCCATTTTCATCGTCGTGATCAGCTTTTACTCCATTAATTCGCGTTGTTTTTATATGAG
AAATTCTCGATGAAATAGGAGGATATATTTCATCTTCTTTGATTGTGTTCCAACTTGATG
GAGTGATTTCGTTCATACTTCGATAATATCCGATTTCAAACATATTTTGAAGATCCTGCC
TTAAGAAAGACGAAGAATTGACGAACTTAGGACGGCAACTGTTTGATTTAAATGGGGCTG
ATTTATACTTTTGGTTTATCTGAGATTGATCTAAGCCGACTGAAGGGTTTGATTTAGGAA
TCTCAACACCTCCGACGGCATCATTCATAGTGATGTCAACAACATCTTCTTCACTAGTGA
CAGATTCTGCGATGATATTACTGTCGCCGGAATTGGTATCAGAATAATTAGTGATGACTA
GGTCCGAATCAACACCATC[A/C]TCAATTTTCGAATTATCATCGCCTTCTATGAATGCT
GAGGAAGTTGAGTATGTAGCGACCTTTTCAAGAATTTTGCGTTTGATAACATCCCCGTCC
CGAGCCTATGTATTTCTTTTAGCAAGGAAATGGAGATATTTGGTTAAATATAAACATACT
TCATCTCGCGTCAGAACAATAAAATGAGGTGCACAATCTACTGACCAATTTTTCCTGGCA
TTTTTGTTCACGTTGCGCGCGGCAGGATCCAATTTTGGACGACGATGTATGACCGAGACA
ACCATTGATTCAGTAATTGGATCATCCCAATTTGGAATTTCNTCTGTCTCACTGCTGCTG
TATAGCGAGGAAGATTTCTTAATTAACCGGTTAGGAGGAGGCCAGTTGGTCGGCTGAGCC
TCCAGTTCGTATATAGCAAGATTGTCATTGGTTTGTATTGCATCGGAAGCTACTTCGTAA
TCTTTGTAGAGTTTGAAAAATCTTCCCTTGTATTCCTCCGCCGCCAAAAGTCTAAATCAG
CCCCATTTAAATCAAACAGTTGCCGTCCTAAGTTCGTCAATTCTTCGTCTTTCTTAAGGC
AGGATCTTCAAAATATGTTTGAAATCGGATATTATCGAAGTATGAACGAAATCACTCCAT
CAAGTTGGAACACAATCAAAGAAGATGAAATATATCCTCCTATTTCATCGAGAATTTCTC
ATATAAAAAACAACGCGAATTAATGGAGTAAAAGCTGATCACGACGATGAAAATGGAGAC
GATAATGACAATGATGACGATGACGATGACGATAACGGAAGTGGAAGTGGAAGTGGAAAT
GGAATAACTGGATCAGATACTAGTGAAGGTGGCTCTAACAGCTTTTGCAACATACCTCGC
ACAAACGAAGGATCTGAATCCGAAAACGAACTTACACACACAAAGGTAACTCAGGATCTT
CCTGTACGTATAGCTGGCTCAAAAACGACATTCAGTAAAGTAGGTGCTAAGAGAAGTCGG
CTGCATCAACAAAAAGCTTACCATAGAAAGGGCAGACAACAGAAGACGCGACGTTGTAGT
AGTGAAAGATGTAACCAGGAAAGATCAGATAATGGACCCATTGTTCGCCCTGGAGAAATA
CTTGTGGTGGATTGGAATTATCAAGCTTTTGATCTTATGTTCGGTGGAGATGGTAAGGAT
TCACGAGGCCAATCAACTTGGAAAAACATACCTACTCGCGAAGATGATGCACTTTTATCC
AAGCAAAAAATTAGCTCACAACGAAAGAAAAATGGAATCACATTAGATGATTGTCTAGAT
GAATTTGGAAAAGAAGAAATCCTTTCAGAAATGGATACTTGGTACTGTCCTAGGTGTAGA
GAACACCGAAGAGCTAGTAAAAAGTTTGAGCTCTGGATGACTCCCGATATACTTGTTATG
CATCTCAAACGTTTTAGCTCAAGTGCTCGTCGACGGGATAAACTTGACATTCGTGTTGAT
TTCCCTATCGAAGGATTAGATCTGAGTTCAAGAGTTGTGAAGTAAAATGAATCMAATAAA
GWWATTTACGAAGAAACCTACTCCATATTTGACTCTCCAGCGTCCTCGAGATGTATATCG
GTGGCTATATCCTCGACGTCAAGTATATCCATATCACCTATGACATATCGAGGTTCCTGA
GAATCACTGCTCCGTCGGTTCATTCTTTCGAGGTCATGCTGAAGAGAGATGCTGAGTTCT
TGTTTATCTTCATCGATATGGGATAAACCGGCCTTGTCTCCAAAGGAGCCATCGTCGTCT
TTGGTCGAGGAATATTGAACGCGTTCGCTAGAAATCTCATCATCTGATCCTGTTCCGGAG
GGAAGATCCCCACGACTATTGTTCAATCCACTAAAATTCCATTCATTATCAGAAGTACCC
CCAGGATACGAATTATTCTTGACGTAGCTAAAATTTTCATACGATATGTTATTTGCCTCG
GCAAAGCCTTCATCTTCAATATCTTCACGCAAATTAATTTTATTGGATTGAACAATAGTC
GTGGGGATCTTCCCTCCGGAACAGGATCAGATGATGAGATTTCTAGCGAACGCGTTCAAT
GTAATTCGTGTCCAAGCCAAACATCTCTTCGCAAACGCTTATTGGATTTTGAAGATTCCT
CGACCAAAGACGACGATGGCTTCTTTGGAGACAAGGCCGGTTTATCCCATATCGATGAAG
ATAAACAAGAACTCAGCATCTCTCTTCAGCATGACCTCGAAAGAATGAACCGACGGAGCA
GTGATTCTCAGGAACCTCGATATGTCATAGGTGATATGGATATACTTGACGTCGAGGATA
TAGCCACCGATATACATCTCGAGGACGCTGGAGAGTCAAATATGGAGTAGGTTTCTTCGT
AAATAATTATTGCACAGTGCTATCAATGTTGGAGTTTTTTTCTGTAGGCGATTATCAATT
TCTTGGGGCTTAGAGCAGAGCAAGATAGTGTAAAAAAGGAAGATAAAAAGTAGGAAGTAG
ACTCACTTTTGTCTGGTCAGTCATAGATAGCCCTGTGCAATAATTATTTACGAAGAAACC
TACTCCATATTTGACTCTCCAGCGTCCTCGAGATGTATATCGGTGGCTATATCCTCGACG
TCAAGTATATCCATATCACCTATGACATATCGAGGTTCCTGAGAATCACTGCTCCGTCGG
TTCATTCTTTCGAGGTCATGCTGAAGAGAGATGCTGAGTTCTTGTTTATCTTCATCGATA
TGGGATAAACCGGCCTTGTCTCCAAAGAAGCCATCGTCGTCTTTGGTCGAGGAATCTTCA
AAATCCAATAAGCGTTTGCGAAGAGATGTTTGGCTTGGACACGAATTACATTGAACGCGT
TCGCTAGAAATCTCATCATCTGATCCTGTTCCGGAGGGAAGATCCCCACGACTATTGTTC
AATCCACTAAAATTCCATTCATTATCAGAAGTACCCCCAGATATCGAACCCCTTCCTACC
TATGCAATTCACGAAAATGACGAAGATACACYGAGTCTTTTAGGCTCCGACAATAAAATT
AATTTGCGTGAAGATATTGAAGATGAAGGCTTTGCC
>harma_rep_c707_1102
CAAATTTGCTGTTTGATATCGCCGAAACAGAAATCACACCTGAGCAGGTCAGCGCCACAG
GAGGGAAGGAAGGTAGAATGCGTTCCACGTTTATGGATGACGTGGTGATTAATGAGGCGA
GGATTTTGAAGATCATTGGTCGGCCACGCATATGATGATTTACTCTTACACCAGGTCAGT
CTTATACGTGGTAGTGAGGGGTTACGATCAAGGGGTGAAATTGTCGCAGTAGAGAAGGAA
AACAGACTTATWGACTCAAGTTYATCAAAGTGGACCGGGACACGACGCAGGTCCGTTTTT
GATATGCGGCGACGGATGTTAAAAAGGATCAGGGACGAGCCTTCGTAGGAGACGGCGGAG
CTGTCACTCTTTACATGTGGGTAGCTCAATCTCCGGTCGCGCTTCTTCTTCCACGCAGAT
AAAGCCGTAGATGGCAAACCGAATAAAAAYGATCTTCCCGATCGATGATCTAATTATCTA
TAAACCTATCGCTGCTGACCCGGCTCAACTTGCTCTGTTGTTGCACGAGGCTCTTCACCT
GCTCATGTTAAAGGAATACTGTTCTCACTACAAGTACTTGCAGACCTCTAACTGCAGCTA
GGCCTGGGGTGTGTCTCAACATGCGTCTATACAAGTTCGTTAATTTTAATGAACCTAAAT
AAGGAAAAGGCGCGCAGTACCCCAAAAGGTTTTGAATTCAATAAATAAGCTTTGTTGAGC
CCTACCTCCCAGAATTACTAGACATAACAAATTTCAGGAAACTAACAGAATATTTAAGGG
TCCAAAAGCTAGGGAATATTTTCCCAACCGACAAATTCCTTACGCGCTTAGGTGTGATGG
TAATTTCCTACTTTTGGCCTTGGCAAGCTCAAGGAAACTGAGATTTATAGTCATCCACAG
GATTGAAATTTGGCATAATCTTTTGGCAAAGCCTAGTGTTGAACGAACGAATTAAGTTCA
TTTAGATACTGATCTCTGTCTTTGAGTTAGGACCAAAATAGTGTGGCTGTGAGACTGAAA
AAGTCTAGGGCGATACTCAAAATGATCACCAGGATTGAGTTGATAGAGTGAATAGACGAC
AAGAACATCATTTACATAACT[A/G]TGAGATTTGACGTGTRCATACGGTGAAGTATTTA
AATCTGGAAAATGAAATTCCCCACACGTATTTGTTCCTCTCATGTGAACCCAAGAGACTG
AGGCAATAAAAGAATTTCGGAACAGCCCAGTAATATCYTTTCACCCCATAATTGCTTGCA
ATATTCCTTTAAATCTTGATTCAAGATGCTTTGCAGTCGGAAATCCCCGCCTGAAATGCT
TGGGCTAAGTGCGGCGTTTAATTTTCTACTTTTTCTTCCGACATTTCGTTTTGAAATACT
TAAGTGCCAACAGGTCGATCTTCCTAAATTTTCCTGTGTCAGATGCAAAAAAGAGTCTTT
TAATTTGAGCTTGAATAGCTCGGTTATTGGTTTGGATGATGTTGTCGTGAATTTTATTAG
CTATTCTTCAAATCCAAATCCGGATAGCCCAATCATACGTTTCAATCGTGATAGAAGATC
GCCTGTGAAAATCCAGTAAATCCCACAAGCTGCTCTCTCTCTCCCTCGGTGGTAACGTAT
CCGCAGGGTATCAAACGCATACGTACACTTAGTAACCATAGACCTTTCTGGCTTTTTTTC
GGCAAATTTTCACAGATAATAGTAGACAGATAGTGCAAGCCGCCCGACTGGGAGTAATAC
CTGGAAAAGTCTGGGTACTGATGTTCCCAGATTCAAATTGATTCATCCTATTACGCACGA
AAATTACTTTCAGCTGTGTTGTGGCTTCAGGCTGGATGTGCTGTGTAATTAAAAAGTGCT
AGGTGGTGGTATCGGTGGATAGTATATAGGTCTAAGGAAGCTTCCGAAAATTTTTGGTCA
ACTCCCTTGCCTGTTGGGCCAGACTTTCTCTCTCTTTGCTTGGCTGTTGCCGAGCAGACG
GCCGCATTTCGTCCTGAAATTCCTCTTGTTCTTTCTGTGTTGCCRAATATGCCTTGTTGT
CCCAGTTTTCCAAATCTCCCACTTTTAAACCCAAAAGCTTGACCAAAATCTTGATAACGA
TGGCATCTAGCCTTGCATCTCTTGGGCGAAAGCCTCCCAAGCTAGGGAAAAAGAAGATTT
ACCTGCCAGACTTAACCATTACGCTGCTTAATACGCCTGACAGCCCGCCAACGTTCGCTT
CCTTCATAGTCCCTCTCAAATTTAACAAACTAGATATGCGCGACTACCTGTGGAATATGT
ATAATATTCGTTGCCTTGATGTACGCTCATTCATCGTGCAACAAAAGCTTCAATACGATC
GTCCTGGTGCAATTAGACCCCGTAGAGAGCCGTATCGACCAAAATCGATCAAGCGAATGA
CAATTGAGATGGAGAAGGGATTTGTTTGGCCTAAAATGGGAGATTTGGAAAACTGGGACA
ACAAGGCATATTTGGCAACACAGAAAGAACAAGAGGAATTTCAGGACGAAATGCGGCCGT
CTGCTCGGCAACAGCCAAGCAAAGAGAGAGAAAGTCTGGCCCAACAGGCAAGGGAGTTGA
CCAAAAATTTTCGGAAGCTTCCTTAGACCTATATACTATCCACCGATACCACCACCTAGC
ACTTTTTAATTACACAGCACATCCAGCCTGAAGCCACAACACAGCTGAAAGTAATTTTCG
TGCGTAATAGGATGAATCAATTTGAATCTGGGAACATCAGTACCCAGACTTTTCCAGGTA
TTACTCCCAGTCGGGCGGCTTGCACTATCTGTCTACTATTATCTGTGAAAATTTGCCGAA
AAAAAGCCAGAAAGGTCTATGGTTACTAAGTGTACGTATGCGTTTGATACCCTGCGGRTA
CGTTACCACCGAGGGAGAGAGAGAGCAGCTTGTGGGATTTACTGGATTTTCACAGGCGAT
CTTCTATCACGATTGAAACGTATGATTGGGCYATCCGGATTTGGATTTGAAGAATAGCTA
ATAAWMTKSASRAYRAMATYMYCCAAACCAATAACCGAGCTATTCAAGCTCAAATTAAAA
GACTCTTTTCACCCCATAATTGCTCGCAATATTCCTTTAAATCTTGGTTCAAGATGCTTT
GCAGTCGGAAATCCC
>harma_rep_c707_1118
CAAATTTGCTGTTTGATATCGCCGAAACAGAAATCACACCTGAGCAGGTCAGCGCCACAG
GAGGGAAGGAAGGTAGAATGCGTTCCACGTTTATGGATGACGTGGTGATTAATGAGGCGA
GGATTTTGAAGATCATTGGTCGGCCACGCATATGATGATTTACTCTTACACCAGGTCAGT
CTTATACGTGGTAGTGAGGGGTTACGATCAAGGGGTGAAATTGTCGCAGTAGAGAAGGAA
AACAGACTTATWGACTCAAGTTYATCAAAGTGGACCGGGACACGACGCAGGTCCGTTTTT
GATATGCGGCGACGGATGTTAAAAAGGATCAGGGACGAGCCTTCGTAGGAGACGGCGGAG
CTGTCACTCTTTACATGTGGGTAGCTCAATCTCCGGTCGCGCTTCTTCTTCCACGCAGAT
AAAGCCGTAGATGGCAAACCGAATAAAAAYGATCTTCCCGATCGATGATCTAATTATCTA
TAAACCTATCGCTGCTGACCCGGCTCAACTTGCTCTGTTGTTGCACGAGGCTCTTCACCT
GCTCATGTTAAAGGAATACTGTTCTCACTACAAGTACTTGCAGACCTCTAACTGCAGCTA
GGCCTGGGGTGTGTCTCAACATGCGTCTATACAAGTTCGTTAATTTTAATGAACCTAAAT
AAGGAAAAGGCGCGCAGTACCCCAAAAGGTTTTGAATTCAATAAATAAGCTTTGTTGAGC
CCTACCTCCCAGAATTACTAGACATAACAAATTTCAGGAAACTAACAGAATATTTAAGGG
TCCAAAAGCTAGGGAATATTTTCCCAACCGACAAATTCCTTACGCGCTTAGGTGTGATGG
TAATTTCCTACTTTTGGCCTTGGCAAGCTCAAGGAAACTGAGATTTATAGTCATCCACAG
GATTGAAATTTGGCATAATCTTTTGGCAAAGCCTAGTGTTGAACGAACGAATTAAGTTCA
TTTAGATACTGATCTCTGTCTTTGAGTTAGGACCAAAATAGTGTGGCTGTGAGACTGAAA
AAGTCTAGGGCGATACTCAAAATGATCACCAGGATTGAGTTGATAGAGTGAATAGACGAC
AAGAACATCATTTACATAACTRTGAGATTTGACGTGT[A/G]CATACGGTGAAGTATTTA
AATCTGGAAAATGAAATTCCCCACACGTATTTGTTCCTCTCATGTGAACCCAAGAGACTG
AGGCAATAAAAGAATTTCGGAACAGCCCAGTAATATCYTTTCACCCCATAATTGCTTGCA
ATATTCCTTTAAATCTTGATTCAAGATGCTTTGCAGTCGGAAATCCCCGCCTGAAATGCT
TGGGCTAAGTGCGGCGTTTAATTTTCTACTTTTTCTTCCGACATTTCGTTTTGAAATACT
TAAGTGCCAACAGGTCGATCTTCCTAAATTTTCCTGTGTCAGATGCAAAAAAGAGTCTTT
TAATTTGAGCTTGAATAGCTCGGTTATTGGTTTGGATGATGTTGTCGTGAATTTTATTAG
CTATTCTTCAAATCCAAATCCGGATAGCCCAATCATACGTTTCAATCGTGATAGAAGATC
GCCTGTGAAAATCCAGTAAATCCCACAAGCTGCTCTCTCTCTCCCTCGGTGGTAACGTAT
CCGCAGGGTATCAAACGCATACGTACACTTAGTAACCATAGACCTTTCTGGCTTTTTTTC
GGCAAATTTTCACAGATAATAGTAGACAGATAGTGCAAGCCGCCCGACTGGGAGTAATAC
CTGGAAAAGTCTGGGTACTGATGTTCCCAGATTCAAATTGATTCATCCTATTACGCACGA
AAATTACTTTCAGCTGTGTTGTGGCTTCAGGCTGGATGTGCTGTGTAATTAAAAAGTGCT
AGGTGGTGGTATCGGTGGATAGTATATAGGTCTAAGGAAGCTTCCGAAAATTTTTGGTCA
ACTCCCTTGCCTGTTGGGCCAGACTTTCTCTCTCTTTGCTTGGCTGTTGCCGAGCAGACG
GCCGCATTTCGTCCTGAAATTCCTCTTGTTCTTTCTGTGTTGCCRAATATGCCTTGTTGT
CCCAGTTTTCCAAATCTCCCACTTTTAAACCCAAAAGCTTGACCAAAATCTTGATAACGA
TGGCATCTAGCCTTGCATCTCTTGGGCGAAAGCCTCCCAAGCTAGGGAAAAAGAAGATTT
ACCTGCCAGACTTAACCATTACGCTGCTTAATACGCCTGACAGCCCGCCAACGTTCGCTT
CCTTCATAGTCCCTCTCAAATTTAACAAACTAGATATGCGCGACTACCTGTGGAATATGT
ATAATATTCGTTGCCTTGATGTACGCTCATTCATCGTGCAACAAAAGCTTCAATACGATC
GTCCTGGTGCAATTAGACCCCGTAGAGAGCCGTATCGACCAAAATCGATCAAGCGAATGA
CAATTGAGATGGAGAAGGGATTTGTTTGGCCTAAAATGGGAGATTTGGAAAACTGGGACA
ACAAGGCATATTTGGCAACACAGAAAGAACAAGAGGAATTTCAGGACGAAATGCGGCCGT
CTGCTCGGCAACAGCCAAGCAAAGAGAGAGAAAGTCTGGCCCAACAGGCAAGGGAGTTGA
CCAAAAATTTTCGGAAGCTTCCTTAGACCTATATACTATCCACCGATACCACCACCTAGC
ACTTTTTAATTACACAGCACATCCAGCCTGAAGCCACAACACAGCTGAAAGTAATTTTCG
TGCGTAATAGGATGAATCAATTTGAATCTGGGAACATCAGTACCCAGACTTTTCCAGGTA
TTACTCCCAGTCGGGCGGCTTGCACTATCTGTCTACTATTATCTGTGAAAATTTGCCGAA
AAAAAGCCAGAAAGGTCTATGGTTACTAAGTGTACGTATGCGTTTGATACCCTGCGGRTA
CGTTACCACCGAGGGAGAGAGAGAGCAGCTTGTGGGATTTACTGGATTTTCACAGGCGAT
CTTCTATCACGATTGAAACGTATGATTGGGCYATCCGGATTTGGATTTGAAGAATAGCTA
ATAAWMTKSASRAYRAMATYMYCCAAACCAATAACCGAGCTATTCAAGCTCAAATTAAAA
GACTCTTTTCACCCCATAATTGCTCGCAATATTCCTTTAAATCTTGGTTCAAGATGCTTT
GCAGTCGGAAATCCC
>harma_rep_c707_1234
CAAATTTGCTGTTTGATATCGCCGAAACAGAAATCACACCTGAGCAGGTCAGCGCCACAG
GAGGGAAGGAAGGTAGAATGCGTTCCACGTTTATGGATGACGTGGTGATTAATGAGGCGA
GGATTTTGAAGATCATTGGTCGGCCACGCATATGATGATTTACTCTTACACCAGGTCAGT
CTTATACGTGGTAGTGAGGGGTTACGATCAAGGGGTGAAATTGTCGCAGTAGAGAAGGAA
AACAGACTTATWGACTCAAGTTYATCAAAGTGGACCGGGACACGACGCAGGTCCGTTTTT
GATATGCGGCGACGGATGTTAAAAAGGATCAGGGACGAGCCTTCGTAGGAGACGGCGGAG
CTGTCACTCTTTACATGTGGGTAGCTCAATCTCCGGTCGCGCTTCTTCTTCCACGCAGAT
AAAGCCGTAGATGGCAAACCGAATAAAAAYGATCTTCCCGATCGATGATCTAATTATCTA
TAAACCTATCGCTGCTGACCCGGCTCAACTTGCTCTGTTGTTGCACGAGGCTCTTCACCT
GCTCATGTTAAAGGAATACTGTTCTCACTACAAGTACTTGCAGACCTCTAACTGCAGCTA
GGCCTGGGGTGTGTCTCAACATGCGTCTATACAAGTTCGTTAATTTTAATGAACCTAAAT
AAGGAAAAGGCGCGCAGTACCCCAAAAGGTTTTGAATTCAATAAATAAGCTTTGTTGAGC
CCTACCTCCCAGAATTACTAGACATAACAAATTTCAGGAAACTAACAGAATATTTAAGGG
TCCAAAAGCTAGGGAATATTTTCCCAACCGACAAATTCCTTACGCGCTTAGGTGTGATGG
TAATTTCCTACTTTTGGCCTTGGCAAGCTCAAGGAAACTGAGATTTATAGTCATCCACAG
GATTGAAATTTGGCATAATCTTTTGGCAAAGCCTAGTGTTGAACGAACGAATTAAGTTCA
TTTAGATACTGATCTCTGTCTTTGAGTTAGGACCAAAATAGTGTGGCTGTGAGACTGAAA
AAGTCTAGGGCGATACTCAAAATGATCACCAGGATTGAGTTGATAGAGTGAATAGACGAC
AAGAACATCATTTACATAACTRTGAGATTTGACGTGTRCATACGGTGAAGTATTTAAATC
TGGAAAATGAAATTCCCCACACGTATTTGTTCCTCTCATGTGAACCCAAGAGACTGAGGC
AATAAAAGAATTTCGGAACAGCCCAGTAATATC[T/C]TTTCACCCCATAATTGCTTGCA
ATATTCCTTTAAATCTTGATTCAAGATGCTTTGCAGTCGGAAATCCCCGCCTGAAATGCT
TGGGCTAAGTGCGGCGTTTAATTTTCTACTTTTTCTTCCGACATTTCGTTTTGAAATACT
TAAGTGCCAACAGGTCGATCTTCCTAAATTTTCCTGTGTCAGATGCAAAAAAGAGTCTTT
TAATTTGAGCTTGAATAGCTCGGTTATTGGTTTGGATGATGTTGTCGTGAATTTTATTAG
CTATTCTTCAAATCCAAATCCGGATAGCCCAATCATACGTTTCAATCGTGATAGAAGATC
GCCTGTGAAAATCCAGTAAATCCCACAAGCTGCTCTCTCTCTCCCTCGGTGGTAACGTAT
CCGCAGGGTATCAAACGCATACGTACACTTAGTAACCATAGACCTTTCTGGCTTTTTTTC
GGCAAATTTTCACAGATAATAGTAGACAGATAGTGCAAGCCGCCCGACTGGGAGTAATAC
CTGGAAAAGTCTGGGTACTGATGTTCCCAGATTCAAATTGATTCATCCTATTACGCACGA
AAATTACTTTCAGCTGTGTTGTGGCTTCAGGCTGGATGTGCTGTGTAATTAAAAAGTGCT
AGGTGGTGGTATCGGTGGATAGTATATAGGTCTAAGGAAGCTTCCGAAAATTTTTGGTCA
ACTCCCTTGCCTGTTGGGCCAGACTTTCTCTCTCTTTGCTTGGCTGTTGCCGAGCAGACG
GCCGCATTTCGTCCTGAAATTCCTCTTGTTCTTTCTGTGTTGCCRAATATGCCTTGTTGT
CCCAGTTTTCCAAATCTCCCACTTTTAAACCCAAAAGCTTGACCAAAATCTTGATAACGA
TGGCATCTAGCCTTGCATCTCTTGGGCGAAAGCCTCCCAAGCTAGGGAAAAAGAAGATTT
ACCTGCCAGACTTAACCATTACGCTGCTTAATACGCCTGACAGCCCGCCAACGTTCGCTT
CCTTCATAGTCCCTCTCAAATTTAACAAACTAGATATGCGCGACTACCTGTGGAATATGT
ATAATATTCGTTGCCTTGATGTACGCTCATTCATCGTGCAACAAAAGCTTCAATACGATC
GTCCTGGTGCAATTAGACCCCGTAGAGAGCCGTATCGACCAAAATCGATCAAGCGAATGA
CAATTGAGATGGAGAAGGGATTTGTTTGGCCTAAAATGGGAGATTTGGAAAACTGGGACA
ACAAGGCATATTTGGCAACACAGAAAGAACAAGAGGAATTTCAGGACGAAATGCGGCCGT
CTGCTCGGCAACAGCCAAGCAAAGAGAGAGAAAGTCTGGCCCAACAGGCAAGGGAGTTGA
CCAAAAATTTTCGGAAGCTTCCTTAGACCTATATACTATCCACCGATACCACCACCTAGC
ACTTTTTAATTACACAGCACATCCAGCCTGAAGCCACAACACAGCTGAAAGTAATTTTCG
TGCGTAATAGGATGAATCAATTTGAATCTGGGAACATCAGTACCCAGACTTTTCCAGGTA
TTACTCCCAGTCGGGCGGCTTGCACTATCTGTCTACTATTATCTGTGAAAATTTGCCGAA
AAAAAGCCAGAAAGGTCTATGGTTACTAAGTGTACGTATGCGTTTGATACCCTGCGGRTA
CGTTACCACCGAGGGAGAGAGAGAGCAGCTTGTGGGATTTACTGGATTTTCACAGGCGAT
CTTCTATCACGATTGAAACGTATGATTGGGCYATCCGGATTTGGATTTGAAGAATAGCTA
ATAAWMTKSASRAYRAMATYMYCCAAACCAATAACCGAGCTATTCAAGCTCAAATTAAAA
GACTCTTTTCACCCCATAATTGCTCGCAATATTCCTTTAAATCTTGGTTCAAGATGCTTT
GCAGTCGGAAATCCC
