# Supplementary material for: SNP Design from 454 Sequencing of Podosphaera plantaginis Transcriptome Reveals a Genetically Diverse Pathogen Metapopulation with High Levels of Mixed-Genotype Infection
Source: PLoS One. 2012 Dec 27;7(12):e52492. doi: 10.1371/journal.pone.0052492 (PMC3531457; doi:10.1371/journal.pone.0052492)
Supplement: File S2 — List of the contigs identified as coding potential effector proteins. (XLSX) [file pone.0052492.s006.xlsx]

## Sheet: Sheet1
Contig_ID	Criteria	Criteria_code	Nucl_Sequence
>harma_20101214_c10779	Blast Blumeria CSEPs	BlCSEP	TTCGAGAGCATCCATGATGTCGACGACATCTTCCTTTCCTTTGAATGATATTTCACCATCACCGACCACCAGGGCAGGCGAATAGGCCCCGAGGTTGATGTTAAGAGGAATAGCATTAACATACGCCGATAAGACGGCCAGTAAGACAACAGAGTTAAGATGCATCTTGTTGAGTTAGTTTTGGGGATAAAAGAGGTGAGAAGGAAGTATCGAAAGTAGTATTGAGGTAAGACGTTTGTATATCGAATATTAGAAAATTAAGAACTGAACTGAACTGAATATGAGATCGAGGCGTCGAGCTTCAAGTAATTAGTCGAAATTAATCCAGTAGTATCTCGAGCACAGCTGAAATACAATATGTAAAACTATTTTGACCAGGATAAAGCAGGCAGTTGATCG…
>harma_20101214_c10905	Blast AVRa10 and AVRk1	EKA	CAGGTAAGCCTTTCTCGTTACTTGCTAATGTTTTTTCGTTGTATGACRKCCAAGTGGCAAAGGACTATCCAGCTTGGTATATAAATAATAATTAGTATATATAATTAAGCGAGGCGAGGATACGACCTGTTTCTAGCGCGTGCACTTAAACTATCCGAGGTGGCGTAAGGTAGTTAAGAAAATATTTCTATCATACAAACAAGAATATCTGAAACCGTGAGATATTCCGACACTTATTTTCGGGGAACCTCGGGGGAGGGCTCATCGGTCGTGGTGGCAGGAGTGGAAGTGTCGAGCCGGGGCCGGTGTGTATGTACTCTATGATTGCAGCCTGTGGATAGACTTTAATGCCGTCTACAAGAGATTTATTCTGACCAGTTGAGAGTAGGGAGAGAGCTG…
>harma_20101214_c10992	GO description: Putative virulence effector	GO	AGAAATGTGATTCCATTCACTTTAACCCAACAGTAGTCTCCTGTAAGCCTTGAGGAAGGGGATTCCTGAACTGCCTGGATATTTTTGGCATCCTTCCTTATGTAGGTGACAGCACGTGGTCGGACGTCGACACTTCCATAGGGCATGTGACAATTGAAGTAAGGATGTAATTTGGTGCATCCAGTCCAACAAGTTTCTTGAACTAGCAAAACATCTAACTGTAATTCGCAGGCTCGCGAAAGCGCAATATCGTGCGCGGCGCTCCCCTCTTCCCACGCTTATTGACATAAAACCTGAGAGGAGGCAACGAGTGGCTCCGAGGTGAGCCCTTNATAACTGCATAGAGTCCTCGTCGATACATCGGCGGGTGGCTCTGGGGTTTCATTATTCGTGGTCTCG…
>harma_20101214_c11342	Blast AVRa10 and AVRk1 and Blumeria CSEPs	EKA_BlCSEP	GCTCAACAGCAATAAATAGTGTTGAGGCAGCCCTCTCGCCACTTTCGACTGGTGAGAACAAATCTTATGTAGATGGTATCAAAATCTACCTACGAGCGGTCATAGCGCAGTTCGTACAGAACGGCCCAGACTCGTTACCACCTAGTCTTCCTGCCCGTCCCTCTTGCCTTCTCTCATCAAGGGTCTCCGAAAAAAAGACACCAACCTTGGCGACACCTCAAGAGCAGGGCACGAAAAGCACATGGGCGAAGGTTCCTCGAAACGGCCTACGTCATGGTGCCGCACCGCCGACAACAAAAGAAGCACCAGTTGCTCAAAAGTCGAGCGAAAGCACCACCATAATGAAAGTCGATAAGCGATTGTTCCCAGGATTAGCCAAAAGAAGACGCATGGCGGAAT…
>harma_20101214_c11376	GO description: Putative virulence effector	GO	CTCCCGCGAAAAGGGTTGGGAGTGTGTTACTAATACAGAAAGATTCAGAGAGACAAAGTACCGTCACGCTAGCTGGCCCTCAACCATTTACCTCGGGCTTCCAGAACATTTGATTCTTACATCTACCAATAATGATGGTGAGACGCGCTCTGTGGTTAAGTCGTTTATTTTGCTCGTTTAGCACAGAAAATTAATCAGCAATTGCCATAATCTCATAAAATGCACTCCGAATTTGAGTGCAAGGCTCCACCCAGATGTTGAATCTGTGGAGGACCACACCAATCAGATAGCCGGGACTGCCTGGCTTGACCCACGAGGACCGGTCCAATAACCAAGGACCAGCTCGTCACGATCCGACAACACGGACAAGACGAGTTTTTAGCAGTGGCCAAACCGTTG…
>harma_20101214_c11724	Blast Blumeria CSEPs	BlCSEP	CCACATACCATGATGTTCTCGGGAGATAGCGGACCTTGTTGTTTGTTGGTGATGCGAAAACACGCCAGCGCGCCAAAATCCGCACATGGATGCGCTGGCGATGGTGGATATCGGGTATTGAGTGTGTATTTGCCCCAACCAGGTACGGGTGTGGCCATGGCGAAAGGGGTGAGGAGTAAGGCAAGATTCACAATAGATGATACAAAACACATGTTGATTCTTCAATTGACTGATGCTCTTACGGATGCAGAGAACTGTCAATCATCGTGACTTCGTCTGATATTGCTCCTACGGATTAGTCAGATGAAGATTATTGACTACAAAGTCTCAGCTTTCCCCCTCTGCGACATCTGATATCCGATAATTTATTTACTTGGTTTATGCCTCGTGGAAAGTCCA…
>harma_20101214_c11970	Podosphaera CSEPs	PoCSEP	CCACTACATGTTCCTTGCCGCAATAGTGTGCCGGAGCTGAACGCGAGAATGTTAAGTTCAGATTTAGTGGTCACAAGGTACCAAAATCTTGATAAAATTGACTCGGAAACATTCCAGAACCAAATTATATACAATGAAATGGCCTTCAGAAACATTTTAGGATTCTTCCCGACCTACTTAAGGCCTCCGTATCTAAATGTGCCGAGGACGATTGCGGATCTAAACTGAGAAAACTCGGATATCATGTTGTCTACTTCGATGTTGATACTGCCGGCTACATGAACGATGATGCGAACCTTATTCAGAAATCTAAAGACATTTGGGATAGTACAGTCAAAGGAACTAACCCAGTCACTACATCATTTCTCGAGATAGAACATGATATCCACTTTCAGACAG…
>harma_20101214_c11986	Blast AVRa10 and AVRk1 and Blumeria CSEPs	EKA_BlCSEP	TTGTTGGCCTCTCTGTGTAACTGCAGCCCAGCTGAAGCCAGTGTTAGCTGGTGTTGGGGTTACTGCATTCCTGTGATTGAATGCTACAGGAATCGCAATTGATGGATCTGCTGGTCGAGGGGGGAGCATCGGCGCCGTAATCCTAAGCCCGGTGCGTCCAAAGTTATCCATCGCAGTCCGAAGGTAGACTTTTATGGAGTCAATGTATTCTTTATTTTCACCAGGGTGTAGACGCCCCTAAGGACGGAGCGACCGAAACAACAATAACCAACCAGGACACTGATGTCTCGACCAGAAAAATTGCCATGCCAGCAATTAAACGGCTAGTAGTGCCAAAGCGAGTGGAAAACGGTTATACTAAGTCGAAAACTACAACTACAATAGACAGTGCAGAGACAC…
>harma_20101214_c12512	Blast Blumeria CSEPs	BlCSEP	GTTCAAAAATAGAATCGTATGCATACACGTGCTTCCAAGTCATAGAACATACTTCATCCGAGTCGAAAGGGTCTTGCGTCAATTTCCTAATTCCGCAATATTTTTTTTCGATCACCATTTTACAAGCATACTGTGTGACCAGAAGCACACTCTCAAAGGCACGAACTAATACCCACAACCACGACTGGCCGACTCCTCGTCGCGTCGCCCTCTTACTTCCACTTCGGCTTACATTGCTGGTATACTCCGTCTTTCTTCTTCGTGACCACGTCAACGATCATACACTTACTATTCATCACAATGCGATTCCGACTAGTTCTTTTTGTGGACATAGGACCTGAATATTTAATCGGCCATTCGAAATAGGGCCCAGGTACCGAGTATGTAGTAGCGGTATAG…
>harma_20101214_c12574	GO description: Putative virulence effector	GO	CATACGGGCGGCGAGAGACTCTAGGGCTGATACGGATGATGGGCAGATCGCGAAACCAGTCTTTGTCATCTGTACTTCACAAACTAGTTTTTCTTGTAGAAACATATTTAGCTGTTGCATGATCGCATAGGGCGACATCTTTAATGTGGCGCGGCCTGGGGCAACTCTAACAAGTAGACGAGTATCGGCAGGAGCTCTGTGGTTAGAAGGTTTGGAGGTAACTTCTGGAATCTTTGGAATTTGTTTTCGTTACGTTGCAACGGTTAGCTTTTGCTTCTGCTTGTGTACGGGCGCGGGCGCTGGTGAGGTTGATGCAATTGAGGCGAAAGTAGGGGGCCGATTCGAGAGTGTTACCGTAGGGTTAGTGACAACAGATCCCCTATTTGGCGTTCGCATTCG…
>harma_20101214_c12733	Blast AVRa10 and AVRk1 and Blumeria CSEPs	EKA_BlCSEP	CAAGGTTTACCCTCCGGAGCTACGTGCAGTACTTAAAGCCGAAAAGCGACGAGCAGCTCAAATGACAGCTCACATTTCTATTTGCTCCACTGCGATAAATAGTGTTGTGGCAGCCCTCTCGCCGCTTTCAACTGGTGAGAACAAATCATTCGTAGACGGCATTAAATTCTACTTACGAGCGGCCATTGCGCAGTTCGTACACTCCGGTCCATGGTCATTACCCCCAAGTCTACCCACCCGTCCCTTTTTTCCTACCCCAGTGAGGGCTCCTGAAAAAATGGCACCAACCCCAGCGTTGCCTCAAGATAAGGCTACGAAAAGCACATGGGCTACGGTAGCTCGCAACGGCCTATGCCATAGTGCCAGACCATCAATACCCCAAAGAGCATTGCCTGATCA…
>harma_20101214_c13171	GO description: Putative virulence effector	GO	CAGCTCGACGTAGGCGGGATGGAACGTGTCGTCGGCATGCCCAAGTCTGAGCAACTCTTGAATATTCTGGAAAGCTGTCCGATGCCAGGATTAAACCAGGTCGAAAGCCAGGCCCCTTTRACGGCCAGAACAGACGTTATTTTTCAGCAAGATAATGAGCCAACGCGTTTATCCCAGGTCACAAAAGAACGGGCAGCTTGACAGGGAGAATCTACGACGACTTGGCCGTCTCAGCCATTAAATTTGAACACCATGGCGCATCTCTGGAGTCTGATAACACATCATCTCGATGATTGCTAGGAGCCACCCAAGGGATGCATAGATTGTGGGAAAAAGTCGAAGAGGTTTGACAGAAGATTAGTGCGGAGTCATGCCAGGCATTGATGGAGAGGATAACGT…
>harma_20101214_c13759	Blast Blumeria CSEPs	BlCSEP	AAAACAGTCCAATTCCCTCGTTACATTTGTATCTACATTAGATTAGAATTAAATACAGTTTTGTGGCACTCGCTTGTCTGCAGTNACCGACGTCCAGTTACCCCTTCACAAATTCTTACACTTGATGGGTGCTTTACATTCCTTTTCCCCGTGCATTTTTGATCCACACCTCCACAAGCTGAGGCTCGKGAGCATCCTCCAGTAGAGTGAAATCCAAGACAACGCTTGCAGTTCGAGTTAACTTTCCGTAGGCTTTATTGGACAGGCTCGTCCTGAGTCATCAAATAGTCTAAATCCTRTTCTAGGAGCGTTTTCTTTTTCAAAGAATGCGAGCCACGTGCGGTAAGGTGCACCGAATTTACTCTTCCCTCTAAGACGAACGGATTTCGGGACCACTCC…
>harma_20101214_c14842	Blast Blumeria CSEPs	BlCSEP	GTAGTGAGCCGTGGCATTTGCATTTCTGCACATTGTGGTGCAGCTGGTGTCATACTGCAACACCAGAATCTTCAAATAGACGGAGCCCGGGTCGAGGCGCAGAAAATTTTTCAAAATATATCAGCCATAGCTGGTAGGGGGCTTCGGGCAAGCTTTTACCCGTAGACGGTCGGACTTTAGACAGGATAGCATTGGTGATCCTGGTAATTTCATTTGCAACCTCTCTTTTGTGATATGAACGTTGCCAAGAAGAATTATAATGACCTTTGGAACTGTGGRAGTCCACAAGACGATCAGACCAGACGCCTTTTCTAACTTGGCTCCTAGAGGGGTGGGAGACTTAGCCGAATCTTTTGAGACTTGGCGAGTTTTTTATCTTTTGCTCTGAGCGCAAATCCA…
>harma_20101214_c14847	Blast AVRa10 and AVRk1	EKA	TAGAAGCCGAAAAGCGACGAGCAGCGTGAATTATTGCCCACATTTCTACCTGCTCAACAGCAATAAACAGTGTTGAGGCAGCCCTCTCGCCACTATTGACTGGTGAGAAAAAAATCTTTCGTAGACGATATCAAAATCTACCGTCGAGCGGCCATTGCGCAGTTCATACAAACAGGCCCGAGCTCAATATCACCAAGTCTTCCTGCCCGTGCCTCTTGCCCCCTCCCATCGGGGGCCCCCGAAAGAAGGGCTCCAACCTTCGCTATACCTCAAGAATAGGGCATAGAAAGCACCTAGGCTAAGATCGCTCGCAACCGCCTACGCTATAGCGTCGGACCGCCCACAACAAAAGAAGCACCAGTTGCTCAAAAGTCGGGCGAAAACATCTCCAAGATGAAA…
>harma_20101214_c14972	Blast Blumeria CSEPs	BlCSEP	ATGATCGAATGACACGGACGTTTGCAGAGCAGAGAAATCCCTCCGAACCAGTGGAAAGGCGAATGGGGTTTTTGTCGTTGGACCATTTATTTTACAAATTTTAATGTGGGAGATGATAATGAGGACGACGTGGAAAAGTACAGGACTGGGAATACTGATCCCGTTAATGGTGTCAAACAATGCRACGATCTRMKAWCCGATAATTTATTTACTTGGTTTATGCCTCGTGGAAAGTCCAGGTCGAGATACATTCGAGCCGCATAACCAGTTGCAATTCATATTCATTCATGATAAATGTGAATCGTTAAATACTGCTTAATATAGATCTCATCCCGGCGTCTGACGAAAATTCTTTTGAGGTCACCGTTCCTCAAACATCCGCACAAGTTCAAGCGCACG…
>harma_20101214_c15139	GO description: Putative virulence effector	GO	GAAATGTCACCTCGTTTACCGTCATTTTTAATATCAGTTACGGCTCTTGGCCGGACATCTAACTCAACGTAGAGTATGTAGATTGTGTATCCAGGATATTTTTTTGCCTTGCTGGACCACCAGGGCTCTTGTACCAGCACAACATCAAATATCATCTCGTATGCACGAGATAGCGCAATTTCGTGGGCTATACCACCTCTACCAACATTCATTGACATAAATTTGAGCTCGGATAGAGGTTAGACAGGCCGCCGAGGGCTACCTAACATTTAGAGAGGGTGGGGTCAGTCATAATAACTGGCGCAGCATTTGTATCGACTGCAACTTCCGAGCCTGGAGCTGGAGTGGGCGTAGGGATCTCTGTGATAGTATCATTACAAATTTCGGAAGCTTTTGCTT…
>harma_20101214_c15170	GO description: Putative virulence effector	GO	CCTAGGCTTTCACTCCACCCGACGTTGCTCCGGCATGCGCGAACTCCAGCTATATGATGCATCTGGGCGCGAAGTGCGAGGCTCTTACAATGTGTGGAAATTATACAGGCTCCCTCCCACCAGATGATCGAGCCTACATGGCACACCTAGCCAAAACCAGCTCGGTAACCCATGAACAGCTAGGCGAAATATTTTAAGATGAGCAATGACCGTAAAACGCAGTGTTAAGAGCCAAGTTCCCAGCTGCAGCGTTAAAAGCTAATTTTGTAATTTTAGCCACTTCAACTGTCGTGACTATGGGGGAAGGATCAGCCTTTAGGGCTATAGATGCTGAAGAGGAGGCCCAAAGAGCGGAGCAACTCTTCATGGAATCTACGATAGCTTCAGGAAATTTGGGCA…
>harma_20101214_c15241	Blast Blumeria CSEPs	BlCSEP	AGCCCATCATGTCGTCTAGGCCGCGGTATGCAATTTTGATCTGTCGACTGGTGTGGTCCTGCACAGTTTGGGCACTTAGGTACTTTCACAAAGCACCCTGAGTATCTCGTGTGCGCCAGAGTACCGTCCACATTTCTGCCCTTTGACACAAGCACGTGTAGTGTGAAACCCCCAGCATCTCTGGCATTTTTGGGTGGGTGTGAGAGGCTGGTCTTGAATAACTCAAGGATCTGAAAATTCTATTAATAAACTGAGAAGTGCGTGAAGATTATTTACAAGACAAGAACAATCATATATAGTCATCCCGAGCTATCCCCACGAATCCTATCGAGTGCCTTAGAACTAGAACGTGTAATAATCCATAGAAGATACTGGAGTATTCACAATATCCCAGAATGC…
>harma_20101214_c15422	Podosphaera CSEPs	PoCSEP	CATTGCTGTATATAATTTTGCAAATTCATAGCCCTCTACTTCAGGCACAGCCGGAGCATTAGTGATTGCCATTTCGTTCATTGCTAACCAGACAGCATCAGCATTGACTGTTTCCAAGAGTGATCTTATCTCTTCTCTCTCCCAGACCAATGCACCTAAGATTCCCAATACGTCATCAAACATGTCATCTTCAATAGCCACGAACCCCACTACAGCACAAAGCAATCGAACCACTGCCTCCCAAACCCGACCAGCCCTGAGAGTATTTACCTCTTGCAGCAGCGCCCCTCATTTTCTCCCGGGACGCGTTCTGGCGAGAGAAGTTGGCAAGCTTCAACAAGTTAGGCCACTCAGAGCGGAAACGCGTTGAGAGGAAGTCGCCAGAGCAACGACACAGGT…
>harma_20101214_c15492	Blast Blumeria CSEPs and GO description: Putative virulence effector	BlCSEP_GO	TATGGTCGACCCCAAGTTTGCGGACCCCCGTGAGACCGAAACCAGGAAAGGAACAGCGCCAGACTGCGCACAACAAAAGAAGCACCTGTTGCTCAAAAGACGAACGAAAGCATCACCAAGATGGAAGTCGACAAACGACTGCTTCTTTGTCTAGCTAAACAAGACGAATGGCGGAATGCATCGCCGTCTTTCTTACAACAAAAGATATCTACCATGGCCGCAGTCCACTTGGTAAATATCTGTCTGGTAAAGCGGGTCCAAACCGGCTTTGCCATCACRTATATAGATGAAACAAGCAGAGTATAGATGCTTGATCTGGTTCTCCAAGATTTCCGGTATTCTTTTTTTGAAGCCATTGGTAGCAATATCATCTTGGGTCGCTGCGCCCTTTTAGGCGTC…
>harma_20101214_c16084	GO description: Putative virulence effector	GO	CGCACGTTCCCTGGCAACCATTTCGTCAGTAGCCAGCGTAGTAAACCAGCCTGCYTCCCCTACAAGCTATCTAATGTGTAKKGGCACATTGGGARTCAAGACCTGGTTCCCGTCTAACGCCGGTTCAATAATAGCATTCTTCCTCTGAATCAATGGTGCCACTCTCAGAATTGATTCTCTGAGCATATCCGAAACGCATTCGAATGCMAGGACTGAGCGAACCTGGCACATTACTATGATAGCCGAAGCTACTACTTCAGCTTGCTCGGTAATGATCTGCTATATGGCTGAAGGTGAGAGTTTGCGCCATTCGTGGTCCTTGCCCAAACGGAGAAAAAGCCTTTTGTCTTTCTTTGCGGGACGCTAGTTAGAGAGCTTCTCTGTGTAGCCGGTCTCTGC…
>harma_20101214_c16404	GO description: Putative virulence effector	GO	GTCTCCCACCTATTACCCCACCTGATCCTTCTTCCTTCGCCTTCCCCCCCAATACTGCGCCACCATCACCTCCGTCACACTCAGTGCCACCGAACAATCCGGCGGCCGACAGGCACATCCTTCAGCCTGTTCCACCCTCCAAGCGGGCGCCAACCGATACGCTCCCTCAAAGCATAAGCGTTGCGTCCGAAACCATAAACTCGTATCTCCCACGCGAACTTGCAACAATCGTTGAGGAAAGACAACGTCGCGAACGTGCCTGACATGTGCGCATGATGATATGTACGAGTGTTATAAGCAACATTAACAGTCTTCTTGCCAATTTCAACGAAGGAATCGAGAAAGAGGAAGGAATAGCGTTTCAAACGTACTTCCGTCAAGCAATCTCGCTCTTCKCAG…
>harma_20101214_c16512	GO description: Putative virulence effector	GO	GTAGGCGGTTTCTGGCCGCCTGATTTACGGTGGTGACGTCAGATCCAGATTTGACAACTGTGACCTGTTGAATAGCCGCCTTTACTACCTATTAAATGGCTTCTAGGCTGAGTTTGGCGGAATAGGACGATATCCTCCGCCATGAGTGCCCTTCATCGAGACTTAAAAATAGTCTATCGTCCAGATGGGGCAATGGGAATCTGATTGTTTTAGCTTAAGGTTAAGCCGCTTTCACTGATATTGGCGCGCTGGGCGAAGGTTTTGTGCCTGCCTTTGCTTTCTGGTCTGTCCTTAGAGGACTTCTGTCTAGGGGCTTTCTGACGTTGCGGGTCCTGGTGCGGGTGTAGGAGGTGATGCGCGACCGATTTTGCAGCCGGGGCTAGAGATAACAGATGCCGT…
>harma_20101214_c16803	GO description: Putative virulence effector	GO	ACTCAAAATCTATTTCCAATACTTATCCAACGATCTTTGGTAGGGTTCTCACAAGAACATCTTCAATCATTAAGAAACATTACACGCCTCTTATTCTTTATTTTTCAGAAACTTCCTGTGTGATGTCTTCTTTTATTAAAGTCTCCCCTCTCCCCGTCCGATGTAAAGCAGTGCAATTGTCTGCCTTTCCAAGCCCCAGACATGCTTTAGTATTTTGGGAACTCGATAACGCGCGTAACCGAGACGTGTTTTGGAGGTGAGACGCGAGGTTTAATATAGGGGGACAAGGGTAAGTGAGCGCAGGCTAGGTCGTAGGTTATGTGTACTCTGTATACATATGTAYACTATCGGAATAAACAGAACTTACTATCTAGACTGCCTTCACTTACCCCTGAGCCC…
>harma_20101214_c16929	GO description: Putative virulence effector	GO	GGAAGCTGTCAGGGAAGCAGTATTCCAAAAGTGGGAAAACTTCTGGACAAAGAACAAAAAGGAAACTGCAATTTGATGATCGAGCGTCTGCAGTTCCGAATATTAACAAAACAGCAAATATCATTGTAGACCGAGAAATAGGTAGACTCGCAACGAACTACAGAGGTCCATCATGCCAAAACCACCAAAACCTAAATGGAGTCCAAAGCAGTATCGCCACTAGTTGATGTTCCCGCACCCCAGCTTGCTGGAATTGCGGATCCAAAATGCAATCTGAAAGAGAGTGTAAAGGCCTCTACGAGATGTCGAAACTGTGGAGGTTCACATCGATCAGAAAGCCGTCAATGTCTGGCTCGACTCGCGAGGACCGGCACAGTTGCAAAAGAACAGCTTGCCACA…
>harma_20101214_c16999	Blast AVRk1	EKA	CCTGTTGTCTGCATGCCGCTTGTGACACTAAGATTGATTGCCGTGTTGCCTCATCTTTGGCAGTTAGTGCCAATGTAGTTTTCGCCTTTTGAAATGAGCTCCTTTCCTCTTCAGAAAGATCCAACTTCAGTATCAGTATTACCTTGACACCAGCCAGTGAGAGCTTTTGCAGTTCACTGCTTTCTTACACACAAAAAAATTCGCCTTTGGCTTTCGTCTTTGAGTTCGACTTATTCGTGCTCTTGGTAGGGGGTGCAGATTTCTGTGTGGTAAAGGCTGCGGCGTTGTGCAAGTCTTTTTTTGTAACGCGCCGCCCCCACAGAGGAGTACATGTGCCAAATTTCTCACGAAGACATGCGCCCGCAGTTAGATAGCTTTACTAAAGTGTCAACTAACCTA…
>harma_20101214_c1758	Blast Blumeria CSEPs	BlCSEP	ACCTTCGATCCATTTTGCGCCATTCCGCGACCGCTACCTACAACCCAAAAAAACACTTTGCCTTATTACCGTAACTGCTGGTAACATTGACAGCATGATGTTGTTCTCCAATCCGATCACGCACTTTGCTATCCAATTTTGATGATGTATTTATTGATAAGCAGAAAAGCGCCACCGCCATTTTCAGGTACCGTGCGTGGTAATCTCACGACAAATCAATCAAACCTTTGTGTAGCTTCCCATGAGATCGATAAGGGTAAATGTGTATCAAAGTCAGAATTAGAATCGAAATCGAAACTCATTATTTATTCCGCTAAATATCGGGTATCATGTAATCATGTTCATGTACGTAATTAATAAAAACTCCTTCGTCATCATTTCGTCATAAACTATAATGTC…
>harma_20101214_c17673	GO description: Putative virulence effector	GO	ACTATCAGTGTACCTTCTGTATTGGCAGGATTAAACAGTTCGGTCAGGCTTTGCTCGTCGGCCCTTCAACTCCGATACATAGAAGGTTTTTTTGAATGTGGCAGGCGACCTATTCCTTCCTGGCGACAAACTCGAAGTGCTAGCAAACTTAACCACGCTACTTGTCCCCATAGTCCTTAGACTAATTTTTGATAGTAAAGTGACGAATAGATGTAACAATTTCAGTGCTTGCTGATGAAATCGAAAGAGTGACCCCAGTAAGTCTGCATGTGCTCAAATCGTTTGACAAAAATCATCCATACGTAGCGCACAAAACTTGGATGGCTTACTTCTCAAAGGCTCCTCGCCCTGGATTTAGAGTTATCGACCAGTCAGAGCTAGTTTCAAAAATTTAAGCAG…
>harma_20101214_c18128	GO description: Putative virulence effector	GO	TTTAGCATGGTCGAACATGGCCAGACATAAGCCGGGGTTAGATGGTGGGACCGAAAGCTTCTTAACAATTATATCATGCAGGCCTTTTGGAGATAGTATGTGCCGATCATACTTTGCTAGAATCGGAAGGAAACGACTATTATTTGAGTGAGCTTTTGCCTTTTGAGTAGTGTTCTGCGTGTTAGCTGATTTTGGACGCTGCTGATGTACTTGCCGTGTCGAGTTGGACGAGTTAGGCATCTAAGGCTGTCCGAGAGATGAGAACCTCCACAATCCCTGCGCTTAGTTGACCCTTCACAGGCTTACTGAGTGTGCATGGTCGATCAATAATTTCCGAATGAAGGAGCCCGCGAGCAGTTCCACAAAGAATAATATCTGTTGCAACGTTTACAGCATTTT…
>harma_20101214_c18181	GO description: Putative virulence effector	GO	GGCATTCCTAGCTCACAATAGGTAGAAGGAGCATGATTTTGCCACCATGACGGAGGTCAGGTCCCAAATTTGCTGTTTCGCCTTTGATCGGGATCCAGCAGAGATGCATCAGGTAGAGCCGGTAGGCGGGCAGCCTCGCCAGCAAGCTTATACGCTAGTTCATTACCAGGTATGCCCACATAGCCAGGCGACCACATCACGCGAACTTTGCCAGGGGCTGCGGTTGGCAGAATTCTCCTTGGGGGCCATTGGGGGGCGAGGTGTCGGAATTCGAGAATTACTTGTTGCGAGGTCTTAGAGGGTGTTGCATCGAGAAGCCGTCGTGCTGCCTCTTGATTGTCGAGAATTACGTGGATGAACGATGCAAGGTGAGTGGGAGGAGCTGTTACAGCAGCTTTA…
>harma_20101214_c18363	GO description: Putative virulence effector	GO	GTTACCAATTGTTCTTTAATAATAGGGCCAAATCGAGTCGTGCGTGCTAGACAGCTGCGGCTATCTGAGCGGACAAATAGAGAGATTGACAGAGAAATACAATCTTACCTGTTTGATTATTGGTGAGCCAACACATCAAGCAGGAAATATCCTCGACATCGCGTGGTCAAATATTAGCGGCGCCCGTGCATGGGTCAATAGAAGTAAATATGTGGCTAGTGATCACCTTCCCATTCGGGGATATCTACCAGTTGCGAAAGCAGTCATTGAGCTGGAGCTAACGAAATTACAGGTACTCAAAGAAAACCCGCCAAGATATGCTCAAGCAATTGCACAGTGGGTTCGCCCACCCCCACTGCTAGATTCAGTTATCAAAATTGAAAATTACGCAGAGGAGCT…
>harma_20101214_c18541	GO description: Putative virulence effector	GO	TTATATTATAGACCTCACATCGGCCGTTTTAGCTCTAGCTTAGCTAATGCCCATTATTCGCGTATTTCCGGCATGATAGTATACCTTGAGAGAAACGTTGTTGAAGGATCACCGCGAATCAGTCGAGCCCGAGCATTTGTGATTGTCAAAGCGATGCGGAGCTCTACGGTTCCTGCATCAGGCGAGTACTTGACATATCTCTTGTGCGTAAATTGTCGAGCCGCAGTAACCACACGAAGTCGCTCTCAAGCAGATTCTCGACGAGTTGTGTCCATTATATCTTTTGCGAAAGTTCTTGGGATCTTGTTTTTTAAAGATTTTGGCGAGAACAGATTCGTCGAATATTCGAGATCCAGGCCGAAGCAACTTTTGAAAAAGTCCTAGCCATATTCTATGCGG…
>harma_20101214_c18840	GO description: Putative virulence effector	GO	CATTGATTTTAAAGTTGAGCTCTTTCGAAGGTTACTGGCTCATTTCACAAAATTGAAATCAGATTTGTCCAGACAGCGAAAGACAGAAAAGTATGGCAATCGCTTTTGGAGACTTCTCCGACTGCATCCAGAGGTATTCGCAAACTGGAACTGGCGAAAATCCTAGTTACTTACGGCATCGTCACCGTCTCGGTAACGATCATTACAAATTTTGGGTTAAAGTCCWCAACAAACGGAATAATTGCCGACCAAATCATACGGGCAATCAAAGTAATCGCTACCCAGGTCTGACTATGCTAGTCCCATATAAAGTGTCTTCGAATCAAAACTGGCAGGTTTACTTCCCTCGAGATTCCGCGCCGTGGTCTGCACATAGACTGTCTTATGACTCTGGAATGG…
>harma_20101214_c19102	Blast AVRa10 and AVRk1	EKA	GATGTTTCGAACTGCTGAAAGGATTGAGGCAAGTACCTTTTCTCTGGTTGTTTCGTCTTTTATTATGGGGGCAAACCCGATGTTAACTTGCTGTACCACAGAGATTTTATGCCGGGGGGCTCGGCAAAGTGTATGATCCTGTGTCTCACGATCGATGGTGATAGATTGCACCATTCGGCTTCTTTGTCCAGCCTGAGAAAAAGTACCTGATTATCTTTAGCCTTCAGGGGGCTACTTTTGTTGTTCACAGTCCAGCTTTGTAGCATGTGCTGCTTCATGCTAACGCTGCCTAGGTAATTTTGGGGGCCTGTGCCTGCGATATCATGAAGATTGGGGCCCTTTGTGTATCGGCCCATGGAAAAAGAGAGATAGCAGAGTAGTTCAGTCCCGGACCGAACT…
>harma_20101214_c19187	GO description: Putative virulence effector	GO	ATTTCTCTACCGCGTTGATAGCAATGGAGCACATCTCTATGTTGATGGCCGCCTGTGCTGCACGTCTCTTTTCTGCCTCTACGAACTCTCGCAGTTYATGAGGGATTATATCTAGGAGCGTGGTCCCTTCCACAGTTCCTTCTTCGAGTGTAGAATTATGCATTGGATCAGTAGACAAAGATTTGTCCGTCGGCTTCTTAATTTTTGCTATCGGTCTATAGCTTGTTTCCGTGACATCGGCCATCGTAACGTTTCTAACAGTGTTTCCACCTGAAGCTTCTAATACTTCTTCATTGCTAATATTTCCTGTGGGTGTTGCCCAGCGGGAGTCTGCAAGTCCTTGAGCAATAATTTTGTCAACTTCTGCGTCAACCATTTCAAGGTCAGGAATCTCTAAAC…
>harma_20101214_c19544	GO description: Putative virulence effector	GO	ACGGAGACCATTTTTACCGTCACCAGAAGGATTATTTTGGTCGTTCTGCGGCAATTTACCGGTACGGTGGGGATGAGGCTCGCGACAAGATTTGAGGCTGATTCGGGCTTGCGAACCGCTTTAAGAGAGACATYCAGCAGCTTTTACCGTGTCAAATTATCTRTTGATGTGAATGCAAAGCCCTATTTAGACCCCGCTGTAACAAGGAGATGCTTTACATAGAAAGTTTGGCAGAATGAGTAGTCTACTTGTTTAAGCTTGCTGACAATAAATCGCACCGCTCGATTTTTTTATCTAGTCGAAGGAACAGTCGCTCATCGACTTTCGTATTTGAGAATATTTTCTCCGATTTTAAAGTAGGTGGTGCCGCTTTTGATTTTGGTTGCCTAGCGCTGTAGC…
>harma_20101214_c1955	Podosphaera CSEPs	PoCSEP	TGCCAGGACCACAACTTACAGCCCTGCTCGAGTGACGTTAGTTCGCGGGAGGTCTAACACTTTAGGGCTTCTGGCTCTACTAAGAAACAACTTTGTACTCTGGGGTTKGTAACATTAGGATTAAGAATTCACTCAATAAGAATGTTGCAGTCTGTCGGACTGATTATCCAGGCACAGAATCTGAAACAATCGCGCTAGACGTTCTTCCTGGTTCGACAGTAAAGGTCACTTGTCCAGACTCTAAAGAATACTATCGAACGAAAGAAAATAAACCAACTTCGGCTCAGTACTACATTAATCCATCAGGATATAGGGTTAAAGATGCTTGCACGTGGGGATCATCTGGAATAGACATCGGTAACTGGGCGCCAGTTAACATGGGAGTAGGAAAAGGCGATA…
>harma_20101214_c19630	GO description: Putative virulence effector	GO	GCTTGAAATAAATTTCGTGCATGCCTTCTCATTCTGGTCAGTCTGAGTTCAAATATTACTCCAGGCTTTGAGATTCAATTGGGCTGTAGATAGAAGGAATCGTTCTGGGGATTTTCTGAAGGCATTCTGAAGCAAGGATTTCTAAAGCCAGCAGCGACTTTAACGAGGAACTCATCACTCCCTGGATTGTTCTTCGAAATTAAAGACCCTGAGTTCAAATTCCTTCTCCATTGCTACCCCCTAGAAGTAGCTCTGATTACTACCTCAAGCCTTCTATTGGTAAACTYYCCTCTGGCCATGGGGCGATGCTGTTATGTTTAGACTTAGCTAATCGTGATGAGTTTCTCTCTAGTAACTAAACTAACTTTCATAGGACGAGTTACATGGCTCAAGCTATCA…
>harma_20101214_c19717	Blast Blumeria CSEPs	BlCSEP	AGATTGTCCCCGCGACCGCTACCTACAACCCAAAAACCAACAATTATATCGCCGATATTCGACGGTCTCGGGGACAATCTTTAGAATCATCATACCAATTACACGATCAAATTGGAAACAACTCTCCTGGTGGAGTGAGTTGCCATTATCCGTCAACGATAGCGCCTATACGTGACAGTTATCGGGATTCTATTTGCTCATCTGTATCTTCAATCATAAATGAGCGCAGATACAAGGGAAGATCAGACCCATTCGACCTCGATCGTCCGGAATTTTGGCTTCCCCAGAATAAAAACTCCTTCGTCATCATTTCGTCATAAACTATAATGTCAAAAACGCTCCCACTTTGACCTAAGAAAATTTCAGGTAATATCCCAGCTGATAGCGTTTTCATTGAAG…
>harma_20101214_c19904	Blast AVRk1	EKA	GATACAGAGATGACTAATACTGAACCATAGGTCTACCAGCTATGGCCCTGAAATCATCGAGCGTTAAGAACAAGCTCCAGAGGCCTCGACCAATCCAAAAGAAGTATCTATTTCCGAAATAGAAACGACGCGACCTGCGAGCGTGCCTGCAAGAGCAATGGCTCAAATGCGCCAAAAAGCACCTGGCATATTAAGGGTTAAGATAGCCACCCCCAAGAATGTATCAGGAACAGCAGCCACCCAACGTGCTACATATACGATAACCCACGCTGGTCAAAATACCCACCAGCAGGCGCCTACCTACACCAGTAAGGCGAGTGGGATTGAAGTAGTTCCACCTGAAATGCTTACGCTGATGGAAGCGGAACAGCGCCGAGCGGCAGATATTGCTGCAAACTT…
>harma_20101214_c19946	GO description: Putative virulence effector	GO	AAGGCTTCAGTACCCAAGGAAGTCTCGCACTCACCTTCCTGATGAAATGCGAGGGGGCAATTCTGAAAAATACAACAGCTTCCATCAAACATGCAAGATAAAAGATTATTCTTCCGACTACTCACGGAATATGAGTGTAAGAATTACCACTGGCAAGGACTCGAGACGTTTTGATAAAAAAATGTTCCCATATCACACGCGTATAATAAGCAAATCAGCTCAGATCGCCCAGGATTCGCCCTAAGTTCAAGTAAACTTAACGTGCGCAAAGCATTACTACATGTCGTAGGCATATTCCTGTTCTTTTATGTCCTCGTTATTAAGGAAGAATCTGGCTTATCTGTACATAAAGGCAATTTCTCGGACTAGCTAAGCGTTGTGTAATTCTATTCTCTTTTC…
>harma_20101214_c20428	Blast Blumeria CSEPs	BlCSEP	GATCATACATCTCATCATTTCCCTTACTAATGCAGTACCTGTACCAGGCTGGGGTGAATACAAGTTAAATGCACAATATCCACCGGGCCCGTCGCGACCCTGCGCCGACTATGGAGCAACAGCGTGCTTCCGGGGCTGAAGGAAGACAGGACTTGCTCTCATCAAAAAGCGTAATGATATGCGATCCAGAGACTGAAATGTGGCTGCCATGCTCGAGCTGCATAAGAAGAGAAGTCATGAATTGCTGAAAGATAGATACAGTCGYCTTATCATCAAACATTAATGATAATGATAATAAGTTTCGCCAACGTCGCTAAAGGGGCTAGATGGCCCCATTCCTATACGATTCAAAACGCTTTCGTGGGAATAGTCTCGAATTCATCAAGGAACAACTAGAGA…
>harma_20101214_c20459	GO description: Putative virulence effector	GO	TCACTTCTTCTCTGATGTTTCCGTCGACCTTATGACAGACATTCCGCCGAATCTGATGAAGTCGAAATGAAAAAAAGATGATTGAGAATAAGCAGATAAATTGTAGATGAATTGCAGCAAAAGCCAACCGGTCTCATAACCTGACAAGCCAGTTGGGATGTATCAGATAAAAGTAAGTCTATTGCGCAGTATGTTCTATGTTCATGAAATACCTATGTGTGCCCTAATATATACAAGCGACGACTGTTACTAATAGATTTTTCATACACGATCTTGACAATGCTGCAGCGCGGGAGCAATCACGTGTGGCTTAGAAGCCGAGGCAGCGTTTTCTCTGCTCGACCAGTCGTCGGGATCGACTGTAACGGCTGATAAGCCAATATATCCCTGTAGCCTATG…
>harma_20101214_c20582	GO description: Putative virulence effector	GO	GACCGAAAGCTTCTTAACAATTATATCATGCAGGCCTTTTGGAGATAGTATGTGCCGATCATACTTTGCTAGAATCGGAAGGAAACGACTATTATTTGAGTGAGCTTTTGCCTTTTGAGTAGTGTTCTRMRYSKTRGCTTGATTTTGTTTCAAGGGTTCCTAGGCCTGGTCTTTGAGTCTTTGATGAATCTGAAACAGCGAAGATCTACAAACAACAGCGACCCATAAAATGCTGTAAACGTTGCAACAGATATTATTCTTTGTGGAACTGCTCGCGGGCTCCTTCATTCGGAAATTATTGATCGACCATGCACACTCAGTAAGCCTGTGAAGGGTCAACTAAGCGCAGGGATTGTGGAGGTTCTCATCTCTCGGCCATGTTCGACCAYGCTAAATCCA…
>harma_20101214_c20854	GO description: Putative virulence effector	GO	AATCAGCATTTCCATATGCGAAAAGCGACCGTTAGAGAAGCCATTAAAACCGGACTTCTCGGACTTAGATATACACCAACTGATCTCTGCAAAGCTGTTGGACTAACTAAAGTATTACAGGGCTTAAGGCATGTCAATTTTTACGACCAAATTAAACTTGATCTAAAGTATTCATTTTCTCAAGGGAGGGTGTAATGAAATGTATATTGCTAGCAATATAATCACATGATCTACCGTATTTATAGCTAGATAAATTTAACGAAAACTTCGCGCTTAATCRCAACACATATGTGGGAGGTAAAAATAAATGGAGAAAATAAAAGCTCCTCCCAACAGCAGCACCAAGGAAAAGAATGATACAAATTGGTCTGGTGCCCACGCTTCTTGCCCATTTCCCTT…
>harma_20101214_c2090	Blast Blumeria CSEPs	BlCSEP	AGCAACACTCCTTTCTCGACTATAGCTGATCAACTTGCCAATATGCGCTCYWYCRCTTTTAWCCGTTACSATCASTYCCTCTTTTGCAACTTCCTATCACGAGCGTGTGTATTAATATCCAAAAAGTGAATAGCTCAATCATACTTCTTGTACACCTTCGTGCATTTTTGGTAGGTTGTTTTGCCGGCAAGACCAGCAGTCAAGATGGCCCCCAGACTCTTCTTCTGCTTGACGAGACCAAGAAACTCGCATTGATTTGTCAAGATAATCCGATCACGACGAACTTTGTGTATTCGAGAGTAAAAACTCTTTTTCAAGATCGGATACATCAGCTGGTTTCCCCAAACTCCATCGTATTTAGCCTCCGAGTTTCTTGGTTCGTAGAACTTGGGGAAACTC…
>harma_20101214_c20923	Blast AVRk1	EKA	TGGCGTTCGGTGTGGAGAAGGCTGCTTGCTCGGCACGCGACCGGAGTATAAAGGACGTCGAGAATTTTTGTCTGTCCTCATCTAGTGATTGTAGCGCATTTTACTTTATGCATTGGCTCTATGGTCGTTGTTTCGGATACCTGGATTGGTTGTCTATTTGATGAACCGGCCGGGGGGTTTTTCTAGTAGGTGGCATTACTTACTGGGTGGAGAGGGCGAACAAGTTGACTGGGAGCCAAGACTTTCGCTCTGGCTGTCATAAATTTGACTATTGCCGCTCGAGTGTGGATATTTTCGGAATCCACAAATTCCCGTTTCTCATCATTGGTTAAGGGAGAAAGAGCATCTTCCACACCTTTGATGACAGCGTCGCACAGCGAGATGTTAGAGGCATCTTCC…
>harma_20101214_c20925	GO description: Putative virulence effector	GO	GCCACGGACCCCATCCTGCAGACTCACTGGAATGCCTTTTGCGGCCAAGAAAAGATAATACTTTACCTTCAAGGACCCAGGCTGCGCAGCTCTGCTGCGCACTCTCTCTCTCTAGAAAATTCCCATAGAACGAATTCAGACATCGTGTTAATACAAGAACCATATATAAACAAGGATCTCTCAAAAAGAATTACTCAAAGACATCCCTCATTTCATTGTTACACGCCAATCGATGATTGGACATCTCGACCGCGTGTCTTAACCTACTTAATTTTAAGCTCGGGACTCGGGGGTGCATAAAACCGACCAAATAAGTTATCGGAACASGATGTCTGAGRKWCGTTCTATGGGAATTTTCTAGAGAGAGAGAGTGCGCAGCAGAGCTGCGCAGCCTGGGTC…
>harma_20101214_c21118	GO description: Putative virulence effector	GO	CGTCGTACGATTACCATGATTGGTCCAACTCTCGTTCAAGAGCCTGAATTTTAGGTTCGCCAGCTTTTGCTTTTGCTTGAAGTTTAAAGTTTAAAGTCTAGTTCGTGGTATACTTGCCTTCTTCCACTTTATTTGGACRCACCTAGACTGGTGTCGCTGTACAAAAAGATTAGCATTCTTTTATAACCATTTCGWTAGTCACTGTTATCCTGCCGTCTAGAGTCTTAATGTATAGAGGCACATCAGGCACGATGATAGTAGTCCAGTCCGGCGCTGCCTCGACGGCAATATTTTCCTTCTCAAAGCATGATGCCACCTTCAGAATTAATTCTCTGGGTGCATCTTTGACGCACTCAATCGTCAGCCCTGATCGGACTTGGTAAATTTCCACGATTGATG…
>harma_20101214_c21465	GO description: Putative virulence effector	GO	CTTCTTCCATCCGAACATCCCTCGAAGCGGCGTCGGCTGCCACTTCTGCTCTTTCTACAGCGACTTTTGCTCGAGCTGCTGCTACTCCTTTTGTCCATATTTTCGGATCACGACGAGTTGCTCTTTGGTAACCGGACCGGCCCTCGTRRGTCGAGCCAGASAGTTCCGRCTTTCCGATCGGTRSGGTCCTCCACAGTTTCGACATCTKGTRRGRGYCTGGCACTCCAWRGCAGAGTGCATTGTTGAACCGCAGTTCCAGCAAGCCGGAGCGCAGGAGCAACCACGTGTCGCGTGGAAGCCGAGACAGCGTTTGCACTGCTCAATTTTCTTCGAGGTCGAAAGGTTGAGGCCATTCCAGACTCGAAGAAAAGTCGAAATCCAGGCCTTGGTGCAGTTTCC…
>harma_20101214_c22186	GO description: Putative virulence effector	GO	ACTACATGTCGTAGGCATATTCCTGTTCTTTTATTGTCCTCGTTATTAAGGAAGAATCTGGCTTATCTGCACATAAAGGCAATTTCTCGGACTAGCTAAGCGTYRWRTWATTCTRYTMYCWTTWCWGWTGYYSMWWTWYTTTCACTTGGTGGCTAGATCTTACAAATTCCTGAGTGGCAATCATTTTGATACTCCTGCTTCAAATCCTCAACTGACCGCGAAGTTCATCTTTCTCCCACAAGGCCAGCGAAAGAATTCATGTCTTGACGCTGTTTCTCTTTAGATTCAGCCGCTTTAGCTCAGAGTATTGCCTGATATTTGCGGTCTTCGGCCTGGTAGTAGATTATCAGTTGAACTTTTGTTGGCGAGCTGCTACGAATCGGTCGAGCTGAACATCTA…
>harma_20101214_c2259	Blast Blumeria CSEPs	BlCSEP	CCGGTTATCTACTCAATATCGGAGATCAGCGTCGGTTCTATTATCCTCGACTCTGATGCAGAAGAGATGACTTCATCATTCAGTTTAATTATTCTATTTCTGCGGTCTCAAATAACAGTTTGATCAATGCAAGTTGCATGTGCGATGGTGAGAGTCATAGTTCGTCGTATGAGTGTATTTGTTTCTGGTTAAAAATAATAAATAGCGGTATTCATGTGAAAACTGTCATTGCCAGCAGCTGCAATTTATAAATACGTTCATCATTGCCAAGTTCTCGGCCGATCCTTCAGTGCTTATCAAATTCAGAGTGATGGAACAACCCGGTTTTGGTGAAGAGAAATTATCGGTTCGTAATCGTTCATTGTTTGACACCATTAACGGGATCGGTATTCCCAGTCC…
>harma_20101214_c22892	GO description: Putative virulence effector	GO	CTCAGGTCTTCGGAGCTCACGCTCAGCGAAGGCCAACGGGCACACCATCACCCTCTCAGCCACTAGCAAAAAGACAGGCTAATGTCCAATCATGCCCTAGCYTRGCCCAGAAAACTGCGCCATCYACCATGTCTGGACTTCCACCGACAGAAGGCCCCTGGAYAGAGGTATCCCGAAGAAAGCCCACCAAGGCTCCACTGGCACRGGTAGCTCAGCCAGACCAGGAYCSAACTWTCCCAAAYYCAGCCYGCCCCCAWGGCARAGAARCTTCCTGCGCCACGGCCCGATGAAAGGCTCTTCCTTAGAATTAGGGCAAGGACACCCGTGGCGATCGATGTCACCCCATTTCGTGAAACTAAGCCTAGCTGCCAAACTCAGAGTCGCCAACTCAGCCATCCA…
>harma_20101214_c23028	Blast Blumeria CSEPs	BlCSEP	TTTTGCAAAGATTTCTGCGATCAGGCAGAGTATGGCCAAGTCATCAGAGTAGAAAAGTTGAGATCATCGATGGTATCACAAAAGAATTGGCAATCACCGGGTCTTGAAGTCGAATGCAACGGAAAGAGCGCGGAATGAGAAGCACAAACGGAACCATTCGATAAATAGCTATGCGGCCTACTATAGTTTGGGACAACGTATTAATTTTCTATTTCCCATTGTTGTACCCCATTTGGTACAATGCCATCAGCTCCCAAATCAAGCGCGTTCACAGCACAAAGCTGAATTCCCGTCCCATCCCTCAACAGGACCATCTGTACAGTCGTATAGTTCTCCCTCGATACAAAGTAAGGTTGGCACAAAACTGAAGTATCCTGCCGTCGATGTGTCGTTGACAGT…
>harma_20101214_c23117	GO description: Putative virulence effector	GO	ACCCTCATCGGCGGAGAGCTTTCGGAAAGAATGTCTCTGTAGAAAAGCTGCCAAAAAGGCAGATTCGGCTAATGGACCAAGCAGTGATTAAAGATCCACACAATCATTCCGTAGCTAGTGCAACGAGACCCCAATGATTCGGCTGGATGGTCGGCTCTTCATCCGGCTCATGCAAGGACACCTGTGGCGATCGACCTCACCCCAAATAGTGAGACAGAGTCTGAACGCGAAACTAAGATCTGCAAAATTATGTATTCAACAGGTTACGATGATCGATTCAGGTTTTGCCATGACAGCTGCCAATTAGGCAGTCAGAAATCACCTTCTCGAAGAAGTACACCGGCTGGAGAGAGATGCAAAAGAGCCTGATGAGGCAATAGGGACAGGCAGTGATGTTAA…
>harma_20101214_c24095	GO description: Putative virulence effector	GO	TGGGATTTTGGAGGTTTAGCAGTATGTTGTAGGCCGTTTTAAGCTACCTTGGCCTGGATGTTTTTCGTGGCCATATCTTAAGGCATCGCTGGGGTTGGGGTCATTTTTTCCGGGGCCCTGCCTGGGAAACAGCAATATGGATGGGCGGGTAGATTTGGCGGTGTCGACCCTAGACCAGTATGTACGGACTGCCTAATGGCTACTCGTAGGTTGTCTTCAATACCGCCACAACAGAGTTATTCTCAGTAGTCGAAAGCGGCGAGAGGGTTGCCACAACACATTTTTTCGCAGTGAAGCAGGTCGAAATGTGGGCAGTAATTTAAGCTGCTTGCCGCTTTTCGGCTTTTAAGGACTATATGTAGTACGGAAGGATGAATCTTTGCTTCCGTCGCGACTATG…
>harma_20101214_c24449	GO description: Putative virulence effector	GO	TCGTTTCCTGACCTTNCCTTCGAAGACGTACTTTACATCCAACTTCCATTTACGCCGTATACAATCTCAATCCCTTACCTGTCCAGCCCCAAAAGTCAAGTATATCAAAAGGGGCCTTTCTCTGGACCTTTCATTGTAAAGCAAGGAACATGAAAAAATAAAAACTGTAAGCGAACTAAAGGAATACAAGTGAAAGCAGGTGCGTCCCGAAAGATTTCGCTGTATATCACCGCTCCCCTTAGACTTCTACGGAGTTCAAGAACACGGAGCCCGTTCTCTCATTCATCGAAACTTCTACTGTTGTGGCCCTGGCCGCTTCTTCTGCTYTTCTAATAGTAGCCTTCGCACTGGCTACTCCTGCGTACTCGTGCTGTCCGTATTGTCTGATCGTAGCGAGCT…
>harma_20101214_c24961	GO description: Putative virulence effector	GO	GGCTAGTGAATGAACGTGTCGGACTATGTACATTAGTTTGGATAAATTTTGTCATATAGTAATAATTTATGTCAATTTTTCGCTTAGCTAGGAACTGCTCATCTGCGGGCGCCGTCCGTCTTTCCCCTAGACACTCACCTTCTCTACCCATTTCGTATATTTATTGTGAAAACATCACTCAGAATAGGCTGGTGACACAAGTAGCCAGGTGCTAATTTGGCGTTCTAGAGGTGGTAGGTTCAATTCCTACATAGCTTATTTTGGATGCGACTGCGGCTGCTCGTCGAAAATGAGTACGGGAGGAATGGCAAAAGCTCTCCTCTGGGATTTCCCATTAGGGTTTTCCTCGGCCCGTGGCCTTCGGGTAATAGCGAATCCGTTTCTAGCCATGTGACCCGA…
>harma_20101214_c25049	GO description: Putative virulence effector	GO	ACGTCCTGCCATGGTGTAAGCTTTTCGGATACCAGAGATTCGGTACACCCCACAGAACTTGGATGGCCTTCTTTTCAGAGACACCTCGTCCTGGCTTTAGGGTATTTGACGAATCAGGAATGGCAGCAATTTTCAAGAAACAACGTGCGATTGACTTTCATAAACGCATTTCATCACCTGCCTGCTCCTCGGCGGGTGACGATTCAATATCCTCTGACGTACATGTACCAAAAGAGTCCTTGTTACTGGTAGAAGCAGTTGCAGCATCCACAGCAGCTGCCGCTTTTGACTCGGCTGCTTTGACACGAACTAGCAACTGATATTCGCGATCCCCTACCTGGCGTTAAATTTTGAGCTGCTCCTTAGTGGGAGCTCCGGCACGATTAGGGTGGGCCAAAC…
>harma_20101214_c25104	GO description: Putative virulence effector	GO	CTACACTAGTCTACATGTTCTCCCTAACACCTCGCCATATTCTACCGAAAACCGCAGGTGAGCGCGGCTCCATTGGTCACAATTGCCCGCAAAGCAGCTAAACTGCCGGACCCGCCAGCCAATATTGTAAAATGAAGGCCTGCTGTACAAACAAGAACAGCAGGAGATGAGCCCCCGAAAGAAGACAGACGACTTTTCCTTCGAATCGGACGCGAACATTAGTGGCGGAAACTCTCACCTGTCACAATAAAGAAAATGATCACTGAGAGAGCTGGGGTCGTACCTTCCGCAATTATAGCAATGACACAAGTTAGATTAGGCCTAGCAATCGAGTGTGCATCAGACACACTTCGAGACACAATTATGAGGGTAGGCTCCTCCTTTCAAAACAAGGATGTT…
>harma_20101214_c25139	Blast AVRa10 and AVRk1	EKA	ATCCTGACACACTATGACATAGACCGTTGCGACGCCACCGTAGTCTATGTGCTTTTAGTAGCCTTATCTTGAGGCAGCGCCGGGGTTGGTCCCATTTTTTTCGAGACCCCTTACTAGGGAAGGGCGAAAGGGACGGGCGGGTAAACTTGGMGGTATCGGTCCTGGACCAGAGTGTACGAGCTGCGCTATGACCGCTCGYAGGTAGGCTATTGTGCCGTCTACGATTGATTTTTTCTCATCAGTCGAAAGCGACAAAAGGGCTACCTCAACACTGTTTATTGCAGTAGAGCAGATAGAAAGGTGAGCACTAATTTGAGCTGCTCTTCCCCTCTCGGCATCAGGTACTGCATATAGCTCCGGAGGATAAACCGATGCTTCCGCCGCGGCTATGCTTTTCGA…
>harma_20101214_c25307	Podosphaera CSEPs	PoCSEP	GCGCTATTTTAGAAGCAATCCGACAATTAGCATTGACGTCTAAAACAAAGCCGGAAGAGACAGGAGAAAGTCAGAACTAAAGAGGTAGCTCAGATGCTATCTCGAATAGCAGGGAAGAAGCAGGTGAGCTGCCAAGGGCTCCATGGAGGACCAAGGAAGAATTGCGTCATCTTATGAGAGAAGGAAAATGCGTGCGATCTGCTAGGAAGGGGCACTTTGCAAGATCTTGTCGGGTGTTTAGAAGATCTCAGCGTTCCAAGGCCCTGTTGAATGCCATAGAGAAAATTTAAGGAGAAGAAAACATGTCAGAAAAACGAGAACCCCTGAGTAAAGTCGCTCTCGGGGGGATGCAACRAGGCCTMRCTATCAGGAAAGAAAGCTTTGGAGGGTCGTAGTTCT…
>harma_20101214_c25377	Podosphaera CSEPs	PoCSEP	GACAGGCTGCCTACTTGAACAACCACGCTAAGGAATTTCAATATGGCATCAACTAAGTTAGGTAACTCATTCTGATTCATATCAACTAATAGTGAAACTGAATGCTTTCGCTTTTTAGCTGATTTTTGAGGGGTCTCGCCATGAGAGCCCGTAGGTTTGGCAGAATTTGTCTCAAACCCCATTTCTTGGGCCTCCTGTATAGTCTGGAGTAAGATTGATTGTCTATTTTGCCCTGCTCGGCAGTCCGCCACGATGGCCTCTTTGCTCACTAGAATTCGGGCAGCGATTGATACGGGCAACACTTGGACCAGGTAACTGAGAAGCCTCCATGAAGATGGTGCAAATTCTCGCTGTCTGCTCAGAATTCATCTTCTTTAAAAGCCATATTAACAACCATTC…
>harma_20101214_c25493	Blast Blumeria CSEPs	BlCSEP	TCATTCCTCGCTTAGACCACNCCTTTCGAACGAAGTGCGTAGAATTAAGACACGATGCGGATTTCCATCTTTCAGCTCGTAACCGTGGCCGCAATTCTGTTCCTGTCACCCCATAGCCTCTTTGGTGATGCGGCCAGAATCCTATGCAAAATTTGATGGGAATCACCTCCCATCCGCCATTCGGGTTCAGAAGCGCGGGACAAAGTGGGGATATCACTGCACACAAATAGGAAAATCAAAGCGGAAATACATCAAAGTCGATAAGATTAACGACGCACTTACAAAAGCCTGCGATCGAATACAGGAGAGACTGGGCGAATGGCCCTACCCCGCGGAATTTTCTCTAGCCCGCTTCAGCGAACCAGGTCCATATCTAGAGTGGCCAATTGACTATCACGG
>harma_20101214_c2557	GO description: Putative virulence effector	GO	GAAAATAAATACAACTGGCGAGAACTATTGCAACACTTCAGGAATGAATTCGAAGATAAACAGGCCAAGCTAGCTGCGTCCGAAAAAGCTTCTCCGGATGGAACAGAATGATCATCAATCTTTCGGCAACTTCATAAAAGATYTTGAGTACCAGCTGGTCCATGAGTGGGGGAAGTCGCACGTGGACTCCTTCCAAAGTTAACATATTGAACGCGGCGATTAATGATTCTCTGCGAAAGGCCCTAGTCCCGGTCAAGCTACCCTCCGACGAGGACTACTCCTTATGGGTGGCAGAAGTGAAAGAAGTGGCTGACAAACTTGAGGCTCTGCCGGATTATCGACCGAAGGGATCAACCAAGATTTCCACTAGGCTGGGGCCTCCCAAGACAAGTAATGTTC…
>harma_20101214_c25744	Podosphaera CSEPs	PoCSEP	CCAGGTAGCGGGGAACGCATTCATACCCAGTCCGATAGCGCAGCCCGCGCGATCCTTGATTGTGTTGGTGCCGTTGATGGGGTTTGCGTTTCCGTTTCCGGAGCATCCGGTTGCAGATGAACACACAGAGGGCGGCAAAGAGTCTGCACTTGCGACCCCCACCCCCATTCCCAGAACTCCGGTAGTTGCTGCGCACACGGCGGCCATTGTCAGAACTCGTTTTCCGATCACAGTTTCCTCCCCTAATCGTGGTGCTCACGAGTTAAAAGCGAGCAACCCGATGCTTGCCCGAATCGGCTGGCCGCTGCAACTTGTTACATGCCGCAAAAGGGTTGGGCGACTGCGAAATTGGCGAAAAGTAGAAGCGGTACACGCGTGAGTGTGGTCCGCCTGGACAAG…
>harma_20101214_c26269	Blast Blumeria CSEPs	BlCSEP	TGGCCATGGCGAAAAGGGGTGAGGAGTAAGGCAAGATTCACAATAGATGATASAATRACACGGACGTTTGCAGAGCAGAGAAATCCCTCCGAACCAGTGGAAAGGCGAATGGGGTTTTTGTCGTTGGACCATTTATTTTACAAATTTTAATGTGGGAGATGATAATGAGGACGACGTGGAAAAGTACAGGACTGGGAATACTGATCCCGTTAATGGTGTCAAACAATGAACGATTACGAACCGATAATTTCTCTTCACCAAAACCGGGTTGTTCCATCACTCTGAATTTGATAAGCACTGAAGGATCGGCCGAGAACTTGGCAATGATGAACGTATTTATAAATTGCAGCTGCTGGCAATGACAGTTTTTCATGGCGAGCGATCGGGTTGGTTATTAAT…
>harma_20101214_c26532	Blast Blumeria CSEPs	BlCSEP	GCTTGTTTGAGATACTTGGATTTAGTCATGCACGAGCTAGCTTCTCAAGTACCTCAATGCCATGCACTTATATAGAAAGATTTCGGCGCACCTAATAGTAAGCAGACCATCTTTAAATTGTCATCGTTCATTCTTTCCAACATAAAATTATCTTTGAAGTCTTTTTCACTGACGCAAAAAATCTTCTTCGAAAATGCGATTCATCATCATCGCTCTCATGTCGCTAGCATCTCTTACCCTTGCATTACCAGACCTAAAAACTCGTGAGGTCGATCTGAAATCTGCAGCTATGACCACTCCAGAAGGTACTGTAGTTCCCATATAATGAAGCTGATGTTGTATCGGGATAATGAAAATTTCGATAGCTGTAAGAATCAAATTTTATGGAGTCGGCTAGCA…
>harma_20101214_c26575	Blast AVRa10 and AVRk1 and Blumeria CSEPs	EKA_BlCSEP	AAATCTAAGCGTAGCTACGATTTTGAAGGTGAATGGGGCTGAACCCTTAGTACGATCAATCATGGTCCCGAGGCCACGCAAAGCTCTGAGCTGGCCACAGAGGGCACGAGTTCAAGTAAAGGAAAAGAAGCTGTTCGGGACAAGACRACATAATCTGAAAACCACCCAACCAGAAAAAATTGCCGTGCCAGTTTCAAAATGCACAGCCGCGACGGAAGCAACGGTTTACCCTCCAGAGCTATACGCCATGATAGAAGCCGAAAAGCGACGAGCAGCGCAAATCACTGCCCATCTTTCTATCTGCTCCACTGCAGTTAACAGTGTTGACGCAGCCCTTTCGCCACTCTCGACTGGTGAGAACAAATCCCTTGTAGACCGTATCAAAGTCTATCTACGGGC…
>harma_20101214_c26831	GO description: Putative virulence effector	GO	CACAACAATGGTCGCCGGGGAAATCTTTTGTATGACCAATGTTTCGCCTGACCAAGTCCGTCCTCATGGGACCAGCAAGCCTAGAGCACCTCACCAGAACTGGAGAGTTCATATTCCTCGAGAATCTGCGCCGAAGCCTGGACGTCGACTTTTTGATGAGTTCAGAGCCGCGACTAACCTCCGACCCCGTCGGCAAGTTCAACAACGCAAACGCTATATGACTTAACCAAAGGTAGTTCGTAAAGTTAGGATATCGTGCTATTTTAGTTACACGGCAAGGGGATCTATTTGTTTACTCTCTTAATTCATCAGCGCACTAAGGATACACACACATGTTATCATGTGTCAACATAATACACTTATTCTAAGAGTCATGCCCTCGGGCAAAAAAATTGAAAT…
>harma_20101214_c27354	GO description: Putative virulence effector	GO	GCAAGTACCGTCAAATCTTGAATTTGTACTTTTTGAGAGTGGTCCAGCTAACAATTCTCACGCCAACGCCCTATTGAGCAATACCGGCATTTCTGGGGTCTTCACTCAACCCGTACCTCCACCAAAATACCACGCTGTGAACGGTTTACTAGTATACACGAGAAAACAGAATGCACAGTCAATGTGTCTAAATGCGCCAATTGTGCTGGACCTAACGAGTCAACTAACCTTGAATGTATGATCCGAACTAGACGCCAAAACAGACAATTAGCGCCCCGCACACCGGCAGAGCTACGAACCAGCTGAAAGCGAGGACATTGAGACTTTAACGTCGCGCTAATAGAGCTTGAAGATAGATGGCAGGCCCCATAGGTCATAAATGTCCCGGAATAAGAAATG…
>harma_20101214_c27401	GO description: Putative virulence effector	GO	AATTGATTTTATTTTATATGAATAATCAGAATTCAAGTCTTACCTTTTTCAGTTCCATTTTAGATGCACGCATCAATCCAAACCTGAATAATTTCTCCGTCTAGCAGAAGAGCATAAGTGGTGCGACCTTTCGCCAGTAGGCATACGAGAAGCACTAGTTGGCCTCTTCGAATGCGCTCCTTCAGATGTTGGGCTAATCCAGCGGGTRAAAACAGGCTTCGCGATAAGTGACTAAAAATGAAGAAATACGAAATAGCTTCCTCGAATCCTCAGAGGCTCTTACGCCCATGGAAGCAAAACTAGAGCTCTCCTCAGACCTAGTGACCATCCACATTGTCACAGTACCCGTAGCCATCGACACACTCGGTGGACGAGTACACATAGCAGAGAAGATGGTYA…
>harma_20101214_c27612	GO description: Putative virulence effector	GO	AGCAACAACGGATGCAGTGACCTCTATCTTTTCGATAGAATTTCCATTAAATCCAGCATAGGATCGAGGGATGCCTGAAAGCCGATAAGCAGAGTGGTGGCCTGGTCTCTCAACCTTGCACCGTCCATGAGATGAGAGAAATTCTTTTATCTCACCCATTTTGCTGGTCAGGATTCCTTGGGCAGCTACGGAGGCAGGGCATATTGCGAAGCCTGTCTTGATAGTCTGTACTTCACGAACTAACTTTTCATTGAAAAACGTGTTCAGTTGCTGCAACAATGCAAATGGAGACATGCTGAGCGTAGGGTGCCCTGCAGAAACTCGGACCTGAAGTCGAATATCTTCATGCACATGTACATTTTCTGGTTTTGGTTTGTTTGTAGGTGGGTTTGGCTTGGA…
>harma_20101214_c27861	Blast AVRk1	EKA	GGCATTGTCATAGCTAGACGGCTGAATACAATGTGGGTTTTTTTAAAAAAAAGCCGAACCGACAGGTCCCGCACTGCGAAAGATACTGAAAGTTTCTCCAGTCCCGAAAAATGTATCAGAGACAAGAGATACTATTAATATCAACAATGCRCCAAAAATAAGCACTGGCAATTCAACCAGGACTGATAAAGTACCTCTCGAACTTCGCTCAATGATTGAAGCCGAAGAGCGCCGAGYAGCACAGACTGCCTCTAAACTCACACTATGCACTGCTGCAATCAATGGTGTAGAAAACGCATCCTCTCCTCTGGCAAACGAAGGCAACAGGCAAAACATAGACGCCATGAAAGGTCACTTTCGAGCGGTAGTTGCGCAATTCATGACAATAGGACTGTCACG…
>harma_20101214_c28233	GO description: Putative virulence effector	GO	GCGACCAGGCAACTGCCGCTGGATGCCGTCCTTGTGAGGATTGCACGTTCAAACCGGCTTCAAATTTAGTCGCGTGCCCTATCTCCACTAAAACAGGAAACGGCGGCTGTCATAGGGCTACACCCATTTGGAATAATTTGGCCTTAGGCCAAATAAACTCCTTCGCCGAAGCCGCGCCTAATCGCGAATCATCTAGAATATTCAGGAAAGGCGACGAGTTTCTATCGAATAACTTAGAACCTCATGGAAACAAAACGAATAGATTCTACAGAACCATCCAGAAACTCAGAGATATTGGGATATGCATAATCATTACGCAGATTATGTATATGGATTCCTTTAGTTAACGGATCATAAACTTCTTTTAGATGACTCACTTGTGCCCTCAAAATCTTGTCA…
>harma_20101214_c28319	Podosphaera CSEPs	PoCSEP	CTACATCGTCGTTATCTCTTTCGTCTTCCTCAGGGGGTCCCCATATTTCATATTCCCGGTCTGATGAATCGCTGTCACTGTCTTGTTCAGACGCCCGTCTGCTGCGTCTAAAAAGTATGGACGAAAACCTATTTCTAAACTATTCATGTCTTTAGACGTACCCGTCGAATCATTTCTAAGGCTCCAAGGAGCAGCTAAAAGTTACATGCTAGATGAGAGGTATCCCGAACGACGTGAGGTTATTGGAAGTAAGCGACGAGGAGAAAATGATATGAGTAGACTACAACTTTACTCTTGCGTAAAATACTTTCTAGAGAATGAAGGCTGGGGTGAGCGTTGCTTTGGTCCAGAATCTGAAAGGGCGTGTCAGAGGAAATACAGATGGCCTGAATCCAAACA…
>harma_20101214_c28512	Blast AVRa10 and GO description: Putative virulence effector	EKA_GO	CAACAACGAAGTCCAGGCAGCTCTTTCACCGGTTTTGAACGGCGAACACAAAGAATTCGTGGACTTAGTTAAAGCCTACTTGCGAGCAGCCATTGCAAAATTTGTGTCTGCGGGGCCAAGTACCACACCGCCGGTACTCCCCACACGAACAGAGACTATATCATCTACTGTCACCACTTTCCCAGTAGCAGTTTCCTGGCACATGGCAACTCTGACCGCACCACCACCGGCCAAAACACATGGGCCACTATCGCCCGGCAGACCAAAATAGATCCGGTTGCATAGATCAGTGCGAACCTTGCTCCAKGTAAGGATTCTGGGAACTTAATGCCTGAGGCAATATTGTCAAGCCTCGCTTACCCTAATATTTATGTATTTAATTGTAGGATTGTGATTRCT…
>harma_20101214_c28652	Blast AVRa10	EKA	ATATACACGATAGGTGAAGGGTTGAAAGGAAACCTGTTCTATAGGAACTATGAGAAATGACTGAAGCCAAAATACGCCGCGCACTCCATACGAAGGCCAACGTTCAAATTTGCACCACTGTGACCAACACAGTCGAGCGTTTACTCCCTCTAACGGCCACAGGGGGTAATAAATTGTTCGCAGACTCTGTACGAGTCTTTCTCGGCGCCTCTATAGCTCAATTCTTAAAAATCGGTCCCGGTGCTATACCACCTGCTCTACCTTTGGTGCCACCTAAATATCACTTGACTGCTGCACCTATATATGAAATTTTCTTTTCTGCACTAAAGCCCAGGACTCGCACAATACCTCTCGCTCCACAAAAAAGTAGTGAAAATCGAAAGGATAAAAGTTAGGCCA…
>harma_20101214_c28949	GO description: Putative virulence effector	GO	TCTTTTCCTGGCACTAGCTCGATCTTATGATCCCAAGCCCGATGTGGTGGCAGTTTATCGGCAATCTGAGGTATAAATGCCTCACTGATGTAACGGCTAATAAGCCGATATATCCCTGTAGCCTATGATGGTCATCATACGCGCCTGATATAACCCCTGCAGCCCTGTTCRATTATGTTGGTTTCCGTCTAGCGATCGGCARGGGCGGATGCTCAGACTTGGCCTAACAGGAARCCCAGGAACTMGTCTATTAATAATGTYTCAGAAGATATTGAAACAGGATTCAAGAGTTAGGAGTCTAAAGTATCTAGCKGYAKKCAAGWMRKMKMYAWAKKSAMTATCTASWAACATTATAATGAACACCATTCATCCAAGAATTGCTCACGCGCACCGTCATGT…
>harma_20101214_c29172	GO description: Putative virulence effector	GO	TCGAATCGGTGTGGTCCTCTACAGTTTCGACATCCAGGAGGAGCCTTGCACTCAACTTCGGAATGAATTTTCGATCCGCAGTTCCAGCATGCTGGGGCGCGGAAATAGTCTCGTGTCGGATGAAAGCCGAGACAGCTATTTCCATTTGTTCAACTTGCCGGACGGGGTTAGTAAGTTTTGTTGCAGCTCCAGACTCATMMAAAAGTCAAAATCCAGTCTTCGGCGTAGATTCTCGTAGAAAGAGAGCTTTCCAGTTCTTGTAAGGTGCTCCAGATTTGCTGATCYCATGAGGACGGGTCTTGGTGGGCGACACTTTTAGTCACGACAGATCTCCTCCGCGATCATTTCGGGTGTCACCCTGGGTGTGTTGTTCGGACCCATGCCGAAGCCCACCGGGAC…
>harma_20101214_c29285	Blast Blumeria CSEPs	BlCSEP	ACCTATAGGGTCGTCAGCCTCTCCCACAGTCGCTAAAATTTATGTCAATCAATGTGGGAAGAGGAGGCACTTCGCATGACATTGTTCCTTGGTGGGAGCACCTAAGCGATTGGGACGGACCAGACATTTTTTGCTGTCTGAGCGATGAGGTCCTCCACAATTCCTGCATTTAGTAAGGGCCTCATATACTTCTTCTTCGTGCATCGTGGACCCACAGTTACCACAGGAAGGTGCCTGAGAGCAAAATCTGGATGAATGATAGCCATTACAGCGTTTGCAGAAGTCTATTGGGCGTTCCTGCTTGAATTTTGAAATTAACCCTGACTGGTCGAAAACCCTAAAACCAGGGCGAGGGGCTTTCGAGAAGTAAGCCATCCAAGTTTTGTGAGGTGCGTGTGG…
>harma_20101214_c29424	GO description: Putative virulence effector	GO	CATCCCGACCGTGTTGGTGAAGGGCTACACAATGAGGAACATAAATTTCTTCGTGACAGTTGAATTTGTCACAGATAAGATCACTTGAGTGAACATATTCGTCCACCAGGGACCATTAAACATGGGGCACCATATCAGAACTTTCAGGCTTTCTTCCCAAAACGACATCCGTTCGAAGAGCTGGACCACTATGTTTCCATGTATCTGTACTGAGGATACCTCCTCAACCTCGCGAACTAGTCGTGCGGTGTGAACGCTGCCTTAACTTCCATGCCACATGTATTTGTTCTAGTTAATGACTCGAGTGAATTGATGATTTTAGGGACGGTTACGAAGATAATGACCAAATTAGAATGCCGAGTAGTGGAAGTCAGTTTCCGCAATTAATTGGGGCTGTGA…
>harma_20101214_c29434	GO description: Putative virulence effector	GO	TAGATAGTCTAGCACTATGGCATAGGCTGTTGCGGGCTATAGTAGCTCAGGTGTTTTTCGTGGCCTTATCTTGAGGCAACGCTAAGTTGGTGCCATATTTTCAGGGACCCTCACTAGGGGAGGGCAAACGGACGCATGTTTAGGCTTGAGAGTATCAACCCTGAATCGGTTTTTCGAGCTGCGCAATAGCCGCTTGTATGTAGACTTCAATGCCGTCTACAAATGATTTCTTCTCACCAGTCGAAAAACGGCGAGAGGGTCACCTCAACACTGCGTATCGCAGTGAAGCAGATATAAGGTTGAGCAGTAATTTTAGCAGCTTGTCTCTTTCCGGCTTCAAGTACTACATGTTGCATATGATCAGCCTAATCTACACTATATGCGTGGTTCCTCATGCTT…
>harma_20101214_c29852	GO description: Putative virulence effector	GO	ACCGTGAAAGATTGAGCTCAGACCAAGAGTTGTTGAATGGCGGGGAAACTTACGGAATCTGTTGCTCGGTCACCTGGCTATGCTTGAACTTGCGATATTCAGAGGCTAAATGGAGATTCCGAGCTGACAGGCAAAGAATGTACTCTTCACTTCACTCGCCGCAACCGTGAGGCGCACTTTGGGATAAGAAGGAGCCCGAGTCTTGTCGATTGGATACATCAAAGGAAAGTCATATAAAAGTTTGCTTTGAATGGTATTAGGGTAGAAAATATACCATGAATATTTGCAACAGGGCTGCGATCACTCCGTGGTGTAGTATTTCATTTCGCGGCGTAAAAGGAGGACACTGGATGGCACATGCTACTGCATCACAGAAACCGTTGATGGTGTTCCAATTGA…
>harma_20101214_c30081	Blast Blumeria CSEPs and GO description: Putative virulence effector	BlCSEP_GO	TGAACCCTCCTTTAAGATWCCCAACCCTATCCAGAATGCTGTGACAACAGCTGTACCTAGGGTGACTAAAAAGGCCGCGGGACCGAGCACCAGCCTCCCGTCAAAAAACTCAAGCGAACAATTCTCCGTGGRTGACAGAAGCTCGTAAAGCAGCAAAGCTACCAACCCCTCCCACCAATACGGCTATACAAAAACCTCGACCGAAGACACTGCCCAATAGGCAAGACACAGTGAAAGAGGATAGACGTCTCTTCCTCCGAATGGGACAAGAACACGAATGGCGGAAAATATCACCAGTCACAGCCAAGAAATTAATCACCGAGCGAGCTGGAGTTGCGGCCTCGGCAATAGTTGCCATTTATCAAGTCCGGTCTGGCTTGGCGGTGGAGTGTGTTTCTG…
>harma_20101214_c30875	GO description: Putative virulence effector	GO	ACTACTGATTGGAGTAGGTCTTTCAATAGTAGGTCGTCAAGATGATCCAACTCGTGGCTTACAGCGTATGATCACAGGGAGAGAAGCCTAGATTGAGTTCATAGATCATCTAGAGGATATCATTAAACTTACATATGAGTACGGTATTTATTTCTATGCACTAAAGCGGTGAGATATTGCCGTTTCTAGGATCTACAAAGTAGGAAAGATAATTGATAGATCATCAAAGTGATGCTCACTCAGCATCAACATGCAAACATCCAATACATGATCATGACTGATTCAATGGAAAYATCCCAGAAATCTCAAGCTCCGTCGACGGACACGAGCAATCAACCACCCTTCATTCCCCCAGCTCCTCCAATTCCCARCTCCTCTCCCCTTGWTCCTTGCGGATAG…
>harma_20101214_c31045	GO description: Putative virulence effector	GO	AGAAGACGCATGGTGGAATGCATCACTGTCATTCTTACAACAAAAGACATCCGCCATGGCCGTAGTCTCCTTGGCAAATATTTCTTGGTCCAGCGGGTCAAACCCGGTTTTGCCATTACAACAACAAATGAGACAAGTAGAGAAGAGATACTTGTTCTTGTTCTCCAAGAAAGTCATAAGATTGATCCCAACTTAACTTTGGTAGCCTACCTTATTCCCACCGTATTGGTGAATGGCTACCCACCGTATTGGTGAATCGCTACCCACCATCTTCCAGCGTTACATTGACAGTCGAAACAGTCACAAGAAATTATTCGAGTTTCTGACGCGGTTCCCTCCCTGGTTCGGCCCCACGAGTTCAGCATACTTGGGGCACCACATCAAAACTGGAAAGCGCTC…
>harma_20101214_c31390	Podosphaera CSEPs	PoCSEP	CCTACGATTGCGACACTCCGAGAGGAATTGGAGTCAAGACCTAGTACTGCAACTCGTCTCTTGCTTTCTACCGTCTTACTTCTCACGATGCCTGACGACGATCTTCCGGATCGATTGAATCTGGAGGCATCTTTAAGGCGGTTCATCCAGCAAGATCTTTTTGCTGTCTTGATGATGGAGACTCGAGGAGTTCGGTGAGATTGACATTTGCTTCCGGTGGGTGGCATTACCATAATTCTGACTTTCTTCTACTATTTAACCTCATGTGTTCCAGCTCTATCCAAGCTCTCGAATTGATTGCGGTGTACAGTCCCCTGACAGCTCTACCAGGATTTGGGACTCAACCAGTCAGCGGCTCTTCATGTCTGGCAGCGGCGAAAAGCTCGGCTATATCGATGG…
>harma_20101214_c31640	GO description: Putative virulence effector	GO	ACTGCCCAACTTGCCGTCTAGGTCGTAATATCTTTGTCGTTCCGGGTCATGAATAATCGGAATCCAGGCGGAGGCGCGGATTCTTGTGGATAGAGTGCCATACTTTTTCGATACCGTGACTCCTCTTTTCAGGTGCCATGCAGTCGGACCTGGGTGGATACTGTTTTGATTACCCGAGCGATTTCGTCGGTGGCCATTTTAGCCATCGACAGTTTCGGGCCAAGATTTATGTTGATCGTCRCCGAGACGATGGCGATACTAATGGCGATATTGTTGGACGCCTCTTCTAATTTGTAGATGCCTCCTGATGCTGCTGGGAAAGTTTCGAGGATTGATTACCGTGTTCCCTCATCTTTGGCAGTTGGAGGAAATCCAACTTTCACCCTTTGAAATGAGCTA…
>harma_20101214_c31662	Blast AVRa10 and AVRk1	EKA	AGAGTGTACGAGCTGCGCTATGACCGCTCGTAGGTAGGCTATTGTGCCGTCTACGATTGATTTTTTCTCATCAGTCGAAAGCGACAAAAGGGCTACCTCAACACTGTTTATTGCAGTAGAGCAGATAGAAAGGTGAGCACTAATTTGAGCTGCTCTTCCCCTCTCGGCATCAGGTACTGCATATAGCTCCGGAGGATAAACCGATGCTTCCGCCGCGGCTATGCTTTTCGAAATGAGATGACTACAATGAGCAAAAATAGAAATAGACATAATAATATTGATAGAAATAGAGTATTCTTCGGTCCAAAACCTTAACACAGTGCG
>harma_20101214_c32405	GO description: Putative virulence effector	GO	TCGAAGGATATCTCGATGGTAGACCGAACGGGCTTTGGAGTCTTAAATTCTGAAAATTAAATTTAAAGATACAGTTACCCGAGATGATTACTTAACAAGTGGCCCAACAAATGATACAGAAATCTGGCTGTCTTCGAAGGTTTTCCGTAGCTTCATCTTTCGCTCTTAGTGGAGATGAAAAATGTAGTGTCATTTTGAAGTTTTGGCAAGAAAAGAAATGGACAGAGATTGCGAGCTCAGGACTAGATGAGACATTTTCCTTTAGAGCTTTTTATTTTTAAATTGCTTTTTTTTCACTGTAGAGCGGTTGAGAAGTTGCGTTACGGTCAAGGGGATCTGGGGTTAGGCCATCTATCATACTTTTACACCTTCATTCTTATGGAGTCATTATCTATTTTT…
>harma_20101214_c32896	GO description: Putative virulence effector	GO	CAGTTTGTGTCCTTGGGATATTCATTTCTACGGCAGCATGTCTAGGTTTCTGACCACTGGACTTTTTAATTTGGGTTCCCACTTCATTTCTTCGAAGCCCGTCCYTTGCAACTGAGGCTCAGGATATGCCTTTCGAATGTTGACTAATTGGTTTTCTTCCGGAATTTACTGCCACAGACGGTCAACCATGAGCAGTAATAGGATTTCTAGGCGCTGGTATAAGTTTCGGAGGGATAGCTCTGTATCCGACCCGAAAAAACTGGGCAATAGGGGTCCTTAGATAAGCTCGTAAAGAATCAGTAAATCTTCTGCTATCTCCCTACAACAGTGGGGAGAGAAAAGACTCTATTGTAATGATAAATCTTAGACCAAAAATTTACTAATATTCGTGGCTGCTCG…
>harma_20101214_c35067	Blast Blumeria CSEPs	BlCSEP	GACGAGTGTAAAGCCTTGACTAGATGCAGGAACTGTGGGGGTCCGTACCGTTCGGATAGCGTAAAGTGTTTGGCCCGCCCCAATCGTGCTGGAGCTCCCACTAAGGAGCAGCTCAAAATTTACCGCCAGGTAGGGGATCGCGAATATCAGTTGTTAGTTCGTGTCAAAGCAGCTGAGTCAAAAGCGGCAGCTGCTGTGGATGCTGCAACTGCTTCTACCAGTAACAAGGACTCTTTTTAATAATTGTACGTCAGAGGATACTGAATCGTTACCGCCGAGCAGGCAGGTGATGAAATGCGTTTATGAAAGGCTCCTCACGGAGTCGCCACTCACTCTCATCCTTACTAAAATTCATGTCAATCAATGTGGGAAGAATGTGGATGCCTCCCAGGATCCTCG…
>harma_20101214_c35869	Podosphaera CSEPs	PoCSEP	TCACCTGACTCGGTATCCTCGGCACATACGACACAGGGTATCCGTACATGCAAGTGCCTATTCTTGTTGCTTTATGCCCACACTGCACAAATCCAATGTCGCTATAAACAACAGAATTCCCTGGACGATCGACACCCGCTTCGAATTAGAGCTAGTCTGTGTCCAAATGTGGGCACCCTCAAATACAAGAGAAAGGCAAGAGTAACGAAATATCCTGGTTCTCAAATGTCACGGATACAGCGTGCACATCGACAGCTCCCTTCAGCCGAGCCAGCCGAACCACTTCCCCCACCGGTACCCAAAACTCCGACCAAAAGAAACAATTTCATGGGCTGAACTCGCATGCCTCAACTACCCAACCAAGAACTAACTTCTAGTCATTAGATGGTTACTATCCTC…
>harma_20101214_c36019	GO description: Putative virulence effector	GO	GCACAATAACGGACGTCTAGGTCGACGCTGCATTAATGGCTGTGTTCTCTTTCTCCAGAGATGTTGCCGCTCGTAGGATTGAATTTCTAGGCGCGTCTGACGCACACTAAATCGAAAAGTCAGACCTGACATGGGATATTGCCGAGATAGCTGGGGGCGCTACTCCAGCCCGTTCAGTAATTATCTATTTGATTATAACGAGAGACAACTTGCGCCACTTGTGCTCTGGACCCATTCGAAGAAAAGGGCGTTTATCTCCTCTTGAAAATTTATACACAGCCAGCTGCTCTTGTGAGATAGACTTTCCAGATGTCGGGCTGGTGGATGATATTGAAAGTATTACCACTTTTCTWAATAACTGTGGCCCACTGAGACTTGATCTTCGGTGACCTTTTTGGG…
>harma_20101214_c36914	GO description: Putative virulence effector	GO	TCGGGCCAGAAAGTTCCGGCAATCCGATCGGGTGAGGTCCACAACAGTTTCAACACGTTTGTGGGGGCCTTGTACTTCGTGGGCAGAGTGCATTGTTGATCCACAATTCCAGCATGCTGGAGCGCGGGAGCAACCATGTGTGGCGTGGAAGCTGAGGCAGCGTTTGCGCAGCTCAACTTGTTGTCGGGGTCGAAATGGCGTTGCCATTTCGGAATCGTGAAGTAATCGGAATCCAGGCCGGGGGCGCGGATTTTCGTGGAAAAAGTGCCATTCGATTTCAATATGAGGACCGCTCTTTGCAGGTGTCATATAATCGGACCTGAGCTGGTAATGTATTGGTTAACCGAGTGATCTCATCGGTGACCATTTTAGCACTCATTTGTTTCAGGCCAAAAGATG…
>harma_20101214_c37400	Blast AVRa10 and GO description: Putative virulence effector	EKA_GO	CTCGCGTTCTGACCTGTCTTATTGTACCTATTTGACATACTATTTTTTACTTGTGGTAAATGCTCCCCAGTTTTATCTGCGGTTGAATTTCTTTCCGTTCTTGTGTCTCTTTTTCCCGGTACTGTGACCCAGAAGTCCTCTTTGACCCTAGGTTTAACTGTGGACTTTGTGGGAAGAGGAGGATATTCATGGATCTTGGGTTTGACCGTCARGYCCTGRGCCGGTTGCCTTGGTAGTACTGGTGGAGCTGCGCATGGCCCGACCTGTAGAAWTTGAGCAATTRACGCTCGAAKGTAAACACGTAGAGAGTCAACAAATGATTTGTTCTMCCCAGAAAGCAATTGGCGAGAGGGATTTCTCTACCGCGTTGATAGCAATGGAGCACATCTCTATGTTGAT…
>harma_20101214_c37648	GO description: Putative virulence effector	GO	ATTTCGTCTGCGATTATTTGAGCTGTCGTAGAAAGCGTTCCGTATGCGTATTTGATTGATACTGGTACAGTGTCAATGCGTGAGCAACCAGATTGGATACTTGTTCCAGGTTAAAATTTTCCTATTACCCCCATCGTCTTTTCCCAGCAACCTTTGGCGGGTTTCGTCGTCCTTAGCTGTGATTGCAAAGCCACTTTTCACACGTAAGATCAATTTGATGTCATCCTTTGAGCAATTTAGGCAATTTGTCACTGCACTTTGTGCGCCATGAAGTGATAGGGTCCACCATTCGGAATCGCTCTTCAAGCGGGGAAAAGAGGCGTTTTTCGACCGCAGAGCTTTACTGGCTAGAATGTTGGCGTACCATCTAAAAGATAATTTCTTGTCGAAGTAGACTCC…
>harma_20101214_c37885	GO description: Putative virulence effector	GO	ACACTGGGTGAAAAAAAGGTTTGTAGATCCTATCGAATTCTACCTACGAGCTGTTAAGGCGCGGTTTCTACAAAGCGTCCAGGTTTGATCACTCCATCTCATCATGCCCGCCCCGTCTATCTTCTTCCACTGAGGGGCATTAAAGAGAGAACTCTAGTTCCTGTGGTATCCTTGGCTCAAACTCTAAGGACACCCTGGCTACAGTAGCACGAAACAGCCTACGCCTCAGCGCTGGGCTGTCAATAACACATACAGTATCTTTCACTGCGKWACTRWMAARWMCCATAGCAACGTTCATAATTGCGGTTCGTAACAATTTGTTCATTTATCACTGGATTAGACCTCGTAGATCGAGCCAGACAAGTCCGGCTATCCGATTGCTGGGGCCCTTCACAGTCT…
>harma_20101214_c37890	Blast Blumeria CSEPs	BlCSEP	CTATCAAGAAATTTCAATCGCAATAATCTCTTAATCATGACCAGTCACTGGTATATGGAAGGTGCATCAGGACAAACTTCTAAGTATAATTACACTACAATAACTCTAAAACTTTTGTTTCGTTTTTGCATGGAAACTACTAATGTTTGACAACTACCCAAAAAAAAATAGGTGTAAATTATCTTGAAAGAGAAGAGGTTGATAGTACAGGAAGTATTTACTCCAAATATCCAACCACTGAGGCTTGAAATTTAAGTATTCTACCGCCACGAGCCTTTCTCTTGAGTCTTGTCTACAGTAGCGGATCGTTTYGCGATTTCTTCGAGTTTTTTCTCGATTGCGGATTTTTTCGTGATCAAAGATTTGCGTCGTTCCTCCAAAGCAGCTATGATTTCTGTC…
>harma_20101214_c37916	Blast Blumeria CSEPs	BlCSEP	TGAAGGGTATTCATTAATCCTGACGCTCCAGTTGAATCTTTGAATGCAATAGCACCATCACCGACCACCAAGGCAGGTGAATAAGCTCCCATATTGATGTTAAGAGGGACCGCAAAGACCGTAGCAAAGAGAAGAGCCATGAGGGCGAAAGTTGAAGAAGTAGAAGTACGCATATTTAGTGAGATTAGACTTCCTGTTGATGAGCCTTGAATTGGTTCCGTGTCTAGTGRWGSMAGTTKWMWATMMTAKCTTGGAGGCGCTTCTTGTTTGATTTGAATAATGGATAGTCCTGATTCCAAACACTCCATACCCTCATTATCTGGGGAAACAATCCTTGGTATGTGGAGCGAGAGAGCTATTTGTTCTATTCAAGCTTGTTTAAAAGCAACCGATTCCTTC…
>harma_20101214_c39053	Blast AVRa10 and AVRk1	EKA	CTGCAAAAAGGTAAAAGGCGTAGAGGCGTCAGAGGTCTTTCTCCATGGAAAGTCCTCCAACCTTCCCGACACCGAGACGATCGATGCTGAACTAGCTGCAATAACAACCCAGGTCCTCGAGGCCACCAAGAACGTCGAGTAGGCACCAGAGGCTTCCAGCTCGAAGAAAGGAAAGGAAGTCACCCCGAAGACCACCGAGTGCCCGCTAGAGGTATGGATTGTCGTCGAAGCGGAAAGCGCCGAGCCGAGAAATTCTCTACTCATCTGGGGATCTATTCCACAGCAATAAATAGTGTTGAGGCAGCACTCTCATCATTCTTGACTGGTGAGAATCAATCTTTTGTAGATGGCATCAAAGTCTACCTACGGGTTACTACTGCGCAGTATATAAACACCGGT…
>harma_20101214_c39713	Podosphaera CSEPs	PoCSEP	ATCTATGCCGCGCCTATCCGTCACCTGGCTTTGTCCTAGCAGCTCCCTGAAACTGTGGGTCAGTGCCCACCAGCGGACATCGTTGGCGCGTTCATACAGGTTNCGGTCCATGATATCCACGCCATTTTGCGCACAAAAACTGGAGTTTTCCAGCATCACCGAGACGACGGTCTGGTTAAAGCTCAGACACCATCTGTTCAATAATCTGCTGTGTTTTGTGGCCGGTATTGCTGATCTCGCACAGCAGGGTCTTGGAAAAGTTTTTCTGCTGGGTATCCACATAATTGCTTTGCCAGATATTGCCGTTCCAGACGGATTGATTCAGCTTGCTCTGGATACTGGCCGCCTGTTTGGGGATATTCAGCAGGCTATCCGAAAAAATCAGCGGGCTGCGCATCA…
>harma_20101214_c39763	GO description: Putative virulence effector	GO	GACCGGTCCTCGTGGGCCGAGCCAGACAGTTCCGGCTATCCGATCGGTGAGATCCTCCACAGTTTCGATATTTTGTAGGGGCCTTGCACTCCGTAGTGGAGTGCAAGGCCC
>harma_20101214_c4012	GO description: Putative virulence effector	GO	GGCCTGGGCTTTAGCCTAGGACCTTGACATAAAACAATAGCTAGCTGCTGGGGAATAGATTTGAAGAGTTGCAATAATGCACTTTGGAAGCTAAAGAGGACCACGCTCGAAAGCCTGCCCAACTCCTTCGCACCACGTGAATTAACGGTCCTACGAATTTTTAGTAGCAGCTAATTACGACGAAATCAGAAAATTCCTGAACTCCTTTTCAACTCAACCTTTATCTCTGAAGTTATGCCAAGTTTCGGTCCGGAATCTGTGTTCATCCGTCTCCTTTCATGTCACATTTTCCAATTGAAATTGTTTCCCAACCGGTGCCTCCAGCTAGAGATGGGTACACAGGTAACCGATATCGACGGCCTGTTTCATTTTTTATTTTATTGAAGTCATAAATGATTC…
>harma_20101214_c40651	GO description: Putative virulence effector	GO	GGAGTGCATTGTCGATCCGCTATTCCAGCATGTTGGAGTGCGGGAGCTACCACAAGTGGCGTGGAAGCTGAGACAGCGTTTGCACGGCTCAGCTTATCGTCGGGGTCGAAAATCTCGTTGCCATTCCGGAGTCGTGAGATAGTTCGAGTCTAGGTGTGACACTCCGATAATTTTAGTAGTCACGTGCGCATTGGTCACGAACCTCCTAGTCATCAACACCACCTGTTTCAAAACGTAAGCTGTAGGTCATTGAAGATGAAGGATAGGAAGTTTTGGTATTAACAGCGTGGCTTCATATTATCAGGAGGCATCATGTACATATACAYAGACTYGTRTCCGACTGGAGATTTTTCCCTTTAGTTTAGAATCTTATGATTTTGAGTCCA
>harma_20101214_c40655	GO description: Putative virulence effector	GO	AAGCTTCCTCAATATATAAATAGCGCCACATGAATCCAGCAGCAGTGCAACCGCTCTCGAACTGAACCCGGCCCTGTATGTCCGTGATCGCTGGGGATTTTAATTCAGTCCAATAGGCGAGGCAATTATCACGGACCGGGAGTACAAATAAAAATTGGGCAGAGCGTCACAATTCTGTCGGACGTTCCTGCTTAAATTTTGAAACTAGCTCTGACTGGTCGATAACTCTAAATCCAGGGCGAGGAGCCTTTGAGAAGTAAGCCATCCAAGTTTTGTGCGCTACGCATGGATGATTTTTGTCAAACGATTTGAGCACATGCAGACTTACTGGGGTCACTCTTTCGATTTCATCAGCAAGCACTGAAATTAGTTACATCTATTCGTCACTTTACTATCAAA…
>harma_20101214_c40920	Blast AVRa10 and AVRk1	EKA	TTCTTGTGGCCTGTTCTTGGGGTGTCGCCGAGGTTGAAGTCCTTTTCTCGGGGGCCTTTTATGGGAGGGGATAAGAGGGATGGACGGGAAGACTTGATGGTATCGAGCCAGGGCCGTTGTGTAAGAACTGCGCGATGGCCGCTCGTAGGTAGATTTTGATACCATCTACGAAGGATTTGTTCTCACCAGTTGAAAGTGGCGAGAGGGCTGCCTCAACACTGTTTATTGCTGTTGAGCAGACAGAAAGGTGAGCAGTGATTCGCGCTGCTCGTCGCTTTTCGGCTTCTAGCACGGCATATAGCTCCGGAGGGTAAACTGATGCTTCCGTGGCGGCTTTGCGTTTCGAAACTGGCACGGCTATTTTTCTTGCAGGTAGATCTATGGACTGGGAAGTCATGT…
>harma_20101214_c41107	Blast AVRa10 and AVRk1	EKA	GAGAAAAATTCCCTGGATGCCTAATTTTTCCCTGTGTCTCCTCCATAATCACTGCTGCGCTACAATTTTCTCGTTGTTTGTTATCGGTAGCCCTTAAAGCGCTTCCGGTGAGAAAAAATCGTCTACCGACGACCACTGCCATTGGCAAAGAACGGTTCCATCCGCGTCCAAAAACCACGGGCCTCGCACAAAATTTAAAAAGCGTAGATGCGTTAGAGGCCTGTCTCCTAGGGAAGTCCCCAAACCCTCCCGATGACGAGATGATTGATGCTKAACCCCTCAGTACGATCAACCATRGTCCCGAGACACGTCAATTCCTCAACAGAAAACAGAGACCGCGAGCTCAAGAAAAGAACAAGAAGTCGGTCGTGACAAGACCACCCAGTCTGCAGACCCCTT…
>harma_20101214_c41585	Blast AVRa10 and AVRk1	EKA	GGCGAGAGAGCTATATCAACACTGTTTATCGCAGTGGAGCAGATAGAAATTTAAGCTGTAATTTGAGCTGCTCGTTGCTTTTCGGCTTCAAGTACTGCATGTAGCTCCAGTGGGTAAACCTTTGCTTCCACGGCGGCTATGCGTTCCAAATTTGGCACGGCGGTTTTTCTGGCAGACGGGTGCGTAGACTGGGTCATCCTGTCCCGAATGACTTCTTTTCTTTTTCTTGAGCTCGCGGCCTCTGTGACCTGCTGAGAGCTTTGCGTGATGTTGAGACCATGGTTGGTAGTACTGAGGGGTTCAGCATCGGGAAGGTTTGTGGACTTCCCTAAGAGACAGGCCTCTAACGCATCTAAACTTTTGAATTTTGAGCAAAGCCTGTGGTTTTTGGACGCGAGC…
>harma_20101214_c4202	Blast Blumeria CSEPs	BlCSEP	TATGTACAATATATGACCTTATTCACTCTCAATCCAAGTGATAGTTTTGTTGGTCATTTAGGTCGTGTTTGTGTCCAGTAGACTATCGCTCAGTCTAATGAGTCGTCGTTTTCGTGTCTCGCCGTATCGCGAACTCATACACCGAACTTCATATTTTACATTACTATCATTCCCACTTTGTTCTGCATTCAACACAAGTCGGAGTAAATGTTTCTGAGCAAAAGCTGCATCATTTAGCGGTCATGGTCATGGATTCGGTATTGACGTCTGCAAGGCTCTTTTAGAAGCCGTTCTTATATTTCCCACTGATCCTTGAAGAGTACCAAGCCCAATGGTGCCAACCCTAGGGGTAGGACCAAGCGCCCAAGTTCCCAACGCCGTGGCCGCAAATGTTTGTGT…
>harma_20101214_c42155	GO description: Putative virulence effector	GO	TATGGCAGTGAATGACAACGTGCAGGGCAAGGGTGAGAGTGGTGTCCAAGGTAAACTGAGCGATAAATGTTGCCGCGTCGAATAAGGTGACTTAAGGCTGGTTTTGGTTTCGAAAACCGCGGTTTGTGAAACACCTTTTTCCTCTTTAAGTTCATTGCTTAATAATTCGCTGGTAATTGGGTACTTAGTCAATTGATTATTTCATCTAAAGAGGTAAAAAAGCGTGGGACAGAGGAGATAAGGTAGGTAACGAGGTTTTGTGCTTTCTCAATATTTTGTGCACCTTTGAGTTTTCCCTCTTTGATGCCATCTGAGAATAGGGCTTCAAGTCTAGGTGCGGCGGCATCCGAGGAAGGACGAATGGCAAGACCTGAGGGGACGTGTTAAACTTCCTTGAGC…
>harma_20101214_c42632	GO description: Putative virulence effector	GO	GAAAACCCCCACCATCCCACCCAATGACACTACGAATGTCTACTCAACAAGTACCAACAACACAAGCCGAACCGACAAGTCCTGCAAGTGTAGAAAGATACTGAAAATTTCTCCCGTCGTCCCGAAAACGCATCAGGGACAAGAGATACTATTAGTATCAGCAATCAACTGAACAGTAGTACTGGAAATTCAACTAGGGCCGCCAAAGTACCTCATGAATTCCGCTCCATGATTAGAGCAGAAAAGCGCCGTGCAGCACAGACTGCCTCAAATCTCACACTTTACACTGCTGCTATCAATGGTG
>harma_20101214_c42681	GO description: Putative virulence effector	GO	GACCGAAAGCTTCTTAACAATTATATCATGCAGGGATTGTGGAGGTTCTCATCTCTCGGACAGCCTTAGATGCCTAACTCGTCCAACTCGATCCGGAAGTCTAACAAAACAACTAAAAATATTCGGTTTGGCGAGAGACCGCGAATTTTAAGCAGTGGCTCGGGCTAAGACAGCTGAGGCTAGAGCCACGGCTGCTCTAGAAAAATGGACGATTCTACGAACAGCCAGCCCAGATCCTCCCCGGCAGTACCCCTGCGTCGCCTATCTATGATGAGGTAGATGACACCACACGATTATGAAGGGCATTCCAAAGGCAAAAGCTCACTCAAATAATAGTCGTTTCCTTCCGATTCTAGCAAAGTATGATCGGCACATACTATCTCCAAAAGGCCTGCATGA…
>harma_20101214_c42744	GO description: Putative virulence effector	GO	CCTGGATTCTGATTATTCCATGACTCCGGAATAGCAACAAAATTTCGACCCCACGACAAGTTGATCAGTGCAAACGCTGTATCGGCTTCCATGCCACATGTACTTGATCCCGCGCCCCAGTATGCTGGAATTGTGACTCCACAATGCACTCTGCTACGGAGTTTAAGGCCCCCTTAGGATATCGAAACTGTGAAGGACTCTACCAATCGGATTGCCAGAACTGTCTGGC
>harma_20101214_c43025	GO description: Putative virulence effector	GO	TCTGCCATTTTGAGGTTGTCTTGCTGCAAACTTCTTCTCTGGTTTTCTAGCTGCCGGAGTAGCAGTAACTGGAGTGTCAGGACCGGACTGCGGGTGCAGGACGAGTCGAGGCGGGAGAGGGCAAAGATGAGGCGAGAGCGTAGAAGATCGCGAGGTGCACGAGGTGACGACAGTCACTGAGGAAGCAGGGCGTGAGATGACAACAGTCACTGAGTGATGCAGAAGAGAGATGACGCTATCCCAAGGCCTTACTCCCTGTTGGAGGTAGACAATGCTTAGCAATATATAAACTTAACTTTTGGATCATCTTTTTTGTCATGATATTCTGCACACGTTTCAAGCTATCTTTATCTCTTACTGACACCAAAGAAATCTAAGATTAGGCGCCAAGTTAAATAT…
>harma_20101214_c43098	GO description: Putative virulence effector	GO	CTACAAAAAATTTATTTTTACTAGTCGAGAGTGGCGAGAGAGCTGCTTCAACACTGTCTGTGGCAGTGGAGCAGATTCCGAAATAATTAGAGACTTTTTTGGCTCGGCGTTTTTCCGCTTCGACCACAGATTATAGCTCTAGCGGGTAGTCGGTGTTCTTCGGGGTGACTGTGTGTATGGAGAATGGCACAGCGATATTTCTTGTAGAAGATTCTTCGTTCTGATTCGGCTCCTCTCGGGCAAATTCCTTTCCTTTCTTCAAGCTGTAGGCCTCGAGAGCTTGCCCGGCGTTTATCGTGGTCCCGGGCACCTGGGGGTTTGATTTGGCTTATTCAGCATCGATCGTCTCAGCTCCGGAAAGATTAAGGAACTTATCAGGAAGATAGGCCTTTCACGAAC…
>harma_20101214_c43151	GO description: Putative virulence effector	GO	TGTTGATGCGGCTTCGAGTCTTGAGGTCTTCCTTGGGTGCCCCTTCCACCTCATTTTCTTCCCTTTGTAAGCGATTGACCTCCTCAAGGAGGCGGTTTCTGGCTGCTTCATTAGCAGCTGTGATTTCAAATCCTGAATTAACCAGCGTCACTTGTTGGATGGCTGAGTTGGTGACTCTGAGTTTGGCAGCTAGGCTTAGTTTCACGAAATGGGGTGACATCGATCGCCACGGGTGTCCTTCCCTAATTGTGAAGGGACTAAAGAGCGAGGTACACGCAAGTCGATGGTTACAAACTATTAATTATTTTATTCTAGAGGCTAAAAACCGGCCCTGGACGCGTGAAGAGAAATATGTACTCTACAGMGCTCGTAACATTAAGCGAGCCTCATTACTAGGCT…
>harma_20101214_c43275	GO description: Putative virulence effector	GO	CAACCTGCAGCAGAGACTGCCAGAGAGCGAGCCCGTAGGGCAACCAAAATTCAAGGCCTCACGCAACTCTCCAAACCCTCGCTGCGTCAGAGGCCTCTACTCCGGGGAAGTCCTCCTTCACAAATGATACTGAAATGACTGATGCTGATAATCTCAGGCTAGTCGGTCAAGGACCCGCGTCCGGAACCCCCACAAATCCACCATCTGAGACTACGAATGTCTCCAAGAAAGTACCGAAACAGGCCGAGCCGACAGGTCCCGCAGTGCGTAAGATACTGAAAGTTTCTCCAGTCGTCCCGAAAAACGCAACAGGGACAAAAGATACTGTTAAGATCACCAATCGACCGACCAGCAGCACTGGCAATCCAACTAGGGCCGATCAAGTACCTCTCGAACTCC…
>harma_20101214_c43749	GO description: Putative virulence effector	GO	CACCGACTCCTGCTCCTTGAACAGAAAAACGGAAGGATAGAAATATCCAGCAGCTGACAAACACCTGTATGTCCACCTGGAAAGCGACTTCGAGTGGCTGTCTCTATCACCGTATGGCGCACGATGTGCAGTGGTTAACTGCTTGAGCGTTCCGATGGTCGATGTAAAATCCATCCAACGAGTAAAACCCGGATTTACAATCACAGCAAAGGGTGACGAAACCCGTGAAAAGTGCATAGAAATAGCTCCTGAGGGCGTTGGTCTTTTCAAATTGGTAGGAGCATCCGGCCTGGTTGCTATCCGAATTGCCAATATGCTAGTGGCGATCATATACGTTGTTGTAACGTTTATTAGGTCTACGGATAGCGTGCAACCACGCATCCTAAAGTTCCCTATTGG…
>harma_20101214_c43811	GO description: Putative virulence effector	GO	CGTTATCCTCTAATTGTTTTGATATGAAGCTTAGGTCTAGGGTGCTCTGGCTACCTCTACCTCTCCATCTTGCCAGTCCTTCTGGTAGGATCAGCCCAGTTTCTGCTTCGCCAAGCATCCCTATTAGATCCCCAGCCGCTTCATGATGGCTCAACACCGTCTATCCTCCCCACTTAGGGTGATGGAGGTTGAAGTCGCCTGTTAAGATATGTTTGTCATCTTGAAATAGGATTCGAGGAATCCACCGAAGTGTTCCTAGCTCGCGGCTACTGTGTGAGAGGGGAGGGGGATTGTAGACACTGTGAATCCACACTTTGTATCTCGTTATAGTAGGGCGCAACTCATAGGCAGTGGAAAAATTAATGATATGAGAACTTCCCTGTTTTTCTAAGTTCTAAA…
>harma_20101214_c43959	GO description: Putative virulence effector	GO	GAAATATCTGCATAGCTGATACTACCCTATCACTCTTTCGTGTGTAAGTCACAGCCCTTGGTCTTACATCTACACCACCATATGGCGTATGGCAGATGTATCCTGGGTGTGACTTGGTAGTCTTTGTGCGCTTGTTCCACAAAGGCTCCTGAATTAGCAAGACATCCACGCCTAGCTCATAAGCTCGGGAAAGCGCGATATTATGCGTTGCTCCTCCTCTTCCTACATTGATTGACATAAAATTTAGGGTAGGTGGGGGGCGGGAAGGGACTCGTGGAGTACCCTTCAAAGTTGCGTTCGGGGGTTATTCTCCCCAGAGTCTTCTGCATCAGGCAATGTTGCGTCTTCCGCGAGAGCCTCAAACTGGTTGGAGGTCGAGATCGCAGGTAGGCTTGTTGC…
>harma_20101214_c43996	Blast Blumeria CSEPs	BlCSEP	CTATACGACTGTACAGATGGTCCTGTTGAGGATGGGACGGGAATTCAGCTTTGTGCTGTGAACGCGCTTGATTTGGGAGCTGATGGCATTGTACCAAATGGGGTACAACAATGGGTACCTACTGATGTAGATACTGCGAATAATATAACACAAAATCCGGCATACACTAGAAATCCGGTTGCAACTGAGGCTGGAATAAGTCTGAGTGATATGGGGAAGCACATCGTCGTGACTCAGAGATAGATTGTTGCTACCAATAGTATTGACAATTCCAGCAGTTTGTCCGGGGCATTCGCTCGTTGCGTCGCAGCGCTGATCGGTCGGTAGGATATAGTTGGAGTTAGGCACTTCGCATACATAGCCAGGCGAAATGATCTGCTCGTCTGGAGACCTAAGCGT…
>harma_20101214_c44828	GO description: Putative virulence effector	GO	TGAGGTGTGGAGATTATTCTAGCATCTTCTTTGGGTTGTTGCAAGTTCTAATTCTATGGCGTTCGAAAGGCTTCGGGGGTGATAGATCGAGATAACTATTTAAACCTGCGCTCTTCTCTTGTAGATAATCTCCACACCTCAGGATGCCAACAAACTGTTTTAGAACTTTCTGGAAGCTTTCTGAATCTTCCCTAATATATGTTGATAAAACCATCATCCAAATTGAGTAAGTAAGCGATAATCATTATTTAGACGAGGATCATCGAAATAATGACTAGCGCTTAGGAAATTGTTACCTAATGTAAGCGATAACTCCTTGCGCCCCAACATCCTGATCCACGCCATCCAACGCCGCACAGACAGTAAAGTAATTATACAAGGGCAAGAGCCCGAGTTATT…
>harma_20101214_c4511	Blast Blumeria CSEPs	BlCSEP	GCCTATTACTGTACTAGAGTCGTAACCTGTACCCCGAAGCTCTTCTCCACCCTGTCGACTTATCATAAYCTGAAAAATGCCCTAAGTTCACTGTTTCATGTTCTCATAGTCTAATAAACTTTTTCCTAACGTCCACGCACAATTCCTGACATGAACTTGCTCATTTTCGGTCTTCTTCCGCGGTTATGTTCTTGTTCTCGTCCTCTGATGACGGGACCATTTTGCGGCCCAATCCTAATCCTGAGGACAGAGGTGTGGCTTCACCAGCTTTCACGATATTTGGAGCTCCGGGAACTGCTGCGGGTTTCCCTTGATTTGCGGCACCTCCAGGTGCAGCCTTTCCTCCAGTGCCATCGTCTGAGTCTGAGCCTTGAAGGGTATTCATTAATCCTGACGCTC…
>harma_20101214_c4713	Blast Blumeria CSEPs	BlCSEP	AACGGAAAGAGCGCGGAACGAAAAGCACAAACGGAACCATTCGATAAATAGCTATGCGGCCTACTATAGTTTGGGACAACGTATTAATTTTCTATTTCCCATTGATAAAATTACGAGTGCGGCTTTCGGTATGCAGGCTAGAAGACTTTATATTTTCATGGGAATGTGAAGAGCATATCCCTGTGTAACGAAGCCGAATCTTCCGGACGAAAAATCCCACAGATCACCTTGGTGTGATTGCTCTAATCTTCGCTCTTGAAATTTTGGGCGGTTCAATCTGGTCGACTCAAACAATATGGATCAGTTTGGTAAATCTTTTCTTTCATTATCAGAAGATCTAAAATGATGAAACAATTTAACCAGCCGACGGCATATTGCATGTCAAAGGGAAAACCTCCG…
>harma_20101214_c5172	Blast Blumeria CSEPs	BlCSEP	TACTTTAATATACTTTAGATACAACACAATGTCTCAGCATCCAAGATTCTGCAGAGTAACTTCACATGAAACTAGCTAGACAGATTTCGACATCGGTGTTTCACTTGTATCTTTCTGAGGCTATTGAATTACCAATTCAGTCTCGGCAAAGTCCATACTCGACTCGAGATAATTAATTCCTGTCTTAAGTCAAGGGCACTTGAAATTGTGATCYATGTATGGGCTAAGGGAAATCAAAGTGGTGTGAGAGGCCAGTTTGCTCTTTGAATCCATTTATATTTGTCACGATATTCAATTCACATCTTGCACGTCCGGCACGCCTGCAAAAATGGCCAAGGTTTTTGGCAYGATGAGCGACTTACTTCGTGTGTTGATTGCTGGACAAAGCCTCATACAATC…
>harma_20101214_c5903	Blast Blumeria CSEPs	BlCSEP	TCAAAGTGGGAGCGTTTTTGACAGGCGTCGATGAGATTGAAGAGATTTCGGCGAGTCATCTTTATTCTGGGAGAATTGCTCAGCATAGTCGAGACAGTTCGTTAATGTCAAACCATACTGCGAGCCCAACCTTGCAGATAAAACAGAGGGCTGGCTCACGAGAGTCTCGGAACAAATTGGCATCGTACCTAAGCTGTCCTGCCACAAGTGCGGAGATGCAGTTGACCCTTATTCGGGCTCTGAGAAACAGACGTACATGGGGAACCGATTTGACTTCTCCCACCCCCTTTGGAATGATCAGAATCCTCAGACGGATGTTGAACGTGGTCATGCATCATCGAGAACTAATAAGAATTCGATCACAGAGATTCCTGGACTCGACGATTATTTTTGCTCTTC…
>harma_20101214_c5939	Blast Blumeria CSEPs	BlCSEP	TCCGTGTATTTCTTGAGAAGATCCCATATCATTACAAACTAACATTAGTTCCGAACACCTTAACCTCATGTATTATCTCCYCATCATCAATCTATGTCCTCATCCTTGTCTACGTCGTCAGCTGAACGTGTCTCTACGAATGTAAGTTCGGCAACCTGTCCATCTGCAACTTGTAGATTTACTCCATCAACAACAGAGGGTGTTTCTCGCTTTTCGATTTCGTCTAACGTGTTCTCATCTGAGTTAGATGTGGGTCCACCACGCACATACATTGTTGTCACGGTTGTTTTAGTCTTTGGGCTGGCTTCCTCACGTCTTCCAAGGACTATACTCTTTGCTCCAGCAGGGTTTCCGGCATTTGACGTGCCCGCACCATCACCGACACCTCCTGAAGGACTA…
>harma_20101214_c6695	Podosphaera CSEPs	PoCSEP	CTTGCAGCCCTCACGTACTGAAAGAAGATGATGACGAAAGGGAAGACCTGCCTGAGATGTCACTAATACGATAGAAGATATCGATAAGCATGTCGAGGCATCAAATGAATAATCAGAGTCTTCGGCATCAAATGAGTTAGCAGGATCTTCGGCGTCAAATGATTTGGCTGAGTAATCATCGTCGAAAGAGTCGGCCGAATCAGCATTCAAACTGCTTGATGCTGAGTAATTTGATGACCCGGCATCAGCATGTGTCCCCTTGTTACCAGGTCGATCTTCGAAGTCGGAGTCAGAATCAGAATCAGAGTCGGAGTCGGAAGAATCGGAAGAGAATTCATCAGCTTTTAATTCTTTTATCTCCCCCGCGTACTCTGCACAGTATTTTAGTTACATTTGCTT…
>harma_20101214_c6807	Blast AVRa10 and GO description: Putative virulence effector	EKA_GO	GGTAATAAATTGTTCGCAGACTCTGTACGAGTCTTTCTCGGCGCCTCTATAGCTCAATTCTTAAAAATCGGTCCCGGTGCTATACCACCTGCTCTACCTTTGGTGCCACCTAAATATCACTTGACTGCTGCACCTATATATGAAATTTTCTTTTCTGCACTAAAGCCCAGGACTCGCACAATACCTCTCGCTCCACAAAAAAGTAGTGAAAATCGAAAGGATAAAAGTTAGGCCACAGTCTCCTAGAAAGGCAATTCTTAGCAAAAAGAAAATTTCATATATAGGTGCAGCAGTCAAGTGATATTTAGGTGGCACCAAAGGTAGAGCAGGTGGTATAGCACCGGGACCGATTTTTAAGAATTGAGCTATAGAGGCGCCGAGAAAGACTCGTACAGAGTC…
>harma_20101214_c7142	Blast Blumeria CSEPs	BlCSEP	TACAGTAACTCCGGGCGAGAGAATATTCAATGCTAGAATGGTTGATGCTGTTAAAGCTATTAACGATACTGCAGGACCGGACGGCCTCGTGCCTACTTTGCTAGTCTTTGGTGCATATCCTAGAATGACTGAGTCCGATCCTCCAGCTGCCTCTATCTTTGATCGTGCAATGGCCATTGAAACAGCTATGAAAGAAGTTCGCAAGATCCACGCCAGAGAACAAGTTCGAACTGCACTGACCATGCGGAACGGACCTAGAACTTCCCATCCAAAAGGAATTTCTCCTAATAGCCAATTTCTTGTCTGGAGAGAGACTAAAGAATGGACTGGTCCACATACACTTCTTCGTATGAATGGCGAGGACTGCGTAGTTCAAATTGGTAATTATACACCAACATT…
>harma_20101214_c7715	GO description: Putative virulence effector	GO	CTGCAGATAGTGGTCAGAGCCGAGGAAGGCCGAACAGCATAAGTCACAGCATATAAATCGATATAGTCTACCGCGACAAGCAGCGTTGAAATAGAACTTTTGCCTCTAACACTGGGTGAAAAAAAGGTTTGTAGATCCTATCGAATTCTACCTACGAGCTGTTAAGGCGCGGTTTCTACAAAACGTCCAGGTTTGATCACTCCATCTCATCATGCCCGCCCCGTCTATCTTCTTCCACTGAGGGGCATTAAAGAGAGAACTCTAGTTCCTGTGGTATCCTTGGCTCAAACTCTAAGGACACCCTGGCTACAGTAGCACGAAACAGCCTACGCCTCAGCGCTGGGCTGTCAATAACACATACAGTATCTTTCACTGCGGAACTGAAAAAACCCATAGCAA…
>harma_20101214_c7800	Blast Blumeria CSEPs	BlCSEP	CAGAAAACCAGGTCGCGGTACAGTTTGGCTTGAGAAGAGGGCTATCCGTGATTGGTAAGGCGACCCAAAACGGCTCTTTCGGTGGGGCCTAACTTTTGTAGGGTGCGAGTTGGTCGCTCTTGTAACTTCTCGATTAACCATCTCCTCTGTTATGTGTACTCGTCCACCGAGTGCGTCGATCGCTACGGGTACCGTGGCGATATGGATAGCCACTAGGTCTGAGGGGAGCTCTAGTTTTGCTCCCATGGGCGTAAGAGCCTCTGAGAATTCAAGGAAGCTCTTTCGTATTTCTTCATTTGTGGCGGTTATTGCGAAGCCTGTTCTAACCCGCTGGGCTAGCCCCACTTCTGACGGAGCGCATTTGAAGATACCAACTAGTACTTCTTGTATGCCTGCTAG…
>harma_20101214_c8494	Blast Blumeria CSEPs	BlCSEP	CTTCCACCAAGCAACCTCAGCAAGAAAAGTTACTATCACGATCATGAGATGTCGGTCAAAATTGAATGTTCAATTAAAAATGTGGGCTACGGATGTAATCCTCCAGAACAGCCAGGATTCCACGAAACTGGTTACGTATGCGGAACCACTAACTATAACAACAAGCACATCGAAGAAACTGTTGAAAAATCATGCGAAGCGATACACTCCAAGTCCGTGTTTAAGCTCAATTATCCTAAAAACTATGACCCAAAAGATCCAGCTGCAATTTTCCGGGATGTCACGGGGAACCAATATGAATTTCCGATTCTGAGAAAGGGTTTCTACACTCGTTTGAGTCACGCTCGCAATCACCGTGTGGTTGTCAGTAGTGACTGCAAACTTGCAGGTCTCGTTGTA…
>harma_20101214_c8642	Blast AVRa10 and AVRk1	EKA	GAGACTCGGTGGTACTAGCCCTGGGCCGGTGTGCACGTACTGCGCAATGGCAGCCCGTAAGTAGACTTTGATACCGTCTACAAATGGTTTGTTCTCTCCAGTCGAGATAGCGAGAGGGCTGCCTCAACACTGTTAATTGCAGTGGAGCAGATAGAGAGGTGAGCAGTGGTTTGCGCTGCTCGTCCCTTTTCGGCTTCTATCACGGCGTGTAGCTCCGGAGGGTAAGCCGTTGCTTCCGTGGTGGCTGTGCGTTTTGAAACTGGCACAGCAATTTTTCTGGTCGGTAGATCTTCAGACTGTGTTGTCATATCCCGAACAGCTTCTTTTCCTTTACTTGAACTCGTAACCTCTGTGGCCAGATCAGAGCATTGCGTGGTCTCGGGACCATGGTTGATCGTA…
>harma_20101214_c8740	Podosphaera CSEPs	PoCSEP	CTAAACTTCATTAAAAAGCCCGAAGAGGGAAGTTTGGAAGTCAGAGTTCAAAAATTTTGAATCTGAAGGCAAGAGGTTGTAGATAATCATGGAAATCGTGAACAATATAGATACGCGTTTATCTATTTACATCATATGATCCGTGCATCACCACTGAGAACGGAAGTCGAGCATACTATTGGTCTCCGAAGCCGTCACTAAAACCTCGAAGTCTTCCAGCTTGTACAATAGTAACAATCGATGCGAAAATACCTGCACTTGATCACTCAGGGCAAATTTCTTGCATCACTAGAGGTACCGAGAGCTTTAGCATAAGCCGTGTTTAGTTAACTTGATGATTAGGTATGTCATCGAATCACAGACCCCGAAGATAGTTTTGGGTGCTGATTGACATTTAGA…
>harma_20101214_c9170	Blast AVRa10 and AVRk1	EKA	TTACCTTCTATCCCCTTATAAATCATTAATACGCTTCTATTTTCTCGTTGTGAACCACTGTTRGCCTTCGTAAGATGGGTGCGGTGAGGAAAAAAGCGTCAACCGACGCCGACTGCCAGTGGCAAAGAACGGACACAAATGTGCCCAACAAWATCAGGCCTCACGCAGAAGGTAAAARGYGTAACTGCGGTAGAGAGCTGTCCCCCCGGGAAGTACCCCAACTTCCCTGACGCTGAAATGATCGATGCTGAGCCTACCAGATCGACAAATCCGGTCTCAGAGACCACGAAAATCGCCGAGCAGGTCCCAAAGGCCTCCAGCTCGAAGAAAGGAAAGGAAGTCGCCCGAGAGGAGTCGACTCAGAACGCAGAATCGTCTGCAAGAAAGATCGCTGTGCCA…
>harma_20101214_c9251	GO description: Putative virulence effector	GO	TCCTCTGCTATATCGAAAGCACACCCATAGTGTACAAGGATGAAATCGAAAAGGAGTAAGCTAAGATCATRCGGACATATCTACAGCAACCGATTGCTTGCCTCGCCACTTCGAAAAATGCTCCAGATCCGCCAAAGGTTTCGGCTCAAAAAAAACCTACCCAGTCAAAAGACTTGCATATAACAAAAGAAAGCAAAAAGAAGATAGCAGTTGCTATCCCCATTGATTCCTATGTTCGCAAGTGGCTCGCCAAACCATAAGGCTAATCTCGAGCTACCAGTCAAATCCATAGAGAAGCCAGAAAAAAGCCGGGCAAACTGTTGCCTGAAACAGACATGAGGTGCGTACCTTGATACCGAAGCCAAACTCCTAAAAGATATGAACCCCCAAGCTCAAGCT…
>harma_20101214_c9256	GO description: Putative virulence effector	GO	TAAAACCAACCAGTGAAAGCTTGCGCAGGTCACCATTTTCTTTTCATGGAACCGGCGACTAATCTTGTCACCCTCAACATCGCCACCATCCCGGTGACGATCAACACCACATTCGGTCCGAAAGTGTCAGGTTTGGAACCCTTATCGGTGACCTGAGCTTAATACCCTTGTCCGTTTTATCGCGTTGAAATATTGTTACTGCCGTGTACTCGTATTTTCTCTACTGCCAGATTGTTACGAGATGTCCTATCATCATAGAACCGGTCCTCGTGGGTCGAGCCAGAAAGTTTCGGCAATCTGATCGGTGGAATCCTCTATCGTTTCGACATTTTGTGGGGGTCTTGCAGTCCACGTCGGAGTGTATCATCGATCCGCAGTTCAAGCAGGCTGAGGCGCGGG…
>harma_20101214_c9451	Blast AVRk1	EKA	GAAGATAAGCAGGCGCGCCAGACTGCCGGCAATCTACTCCAGCGCATGCGAATGGGGCCTAATCAGTACTTCACCGATTTTCTCCAAGACCTCGAACTAAAATTGTCGCAGTGTGGTGGCACAAATTGGCCCGACTTCAATAAAATTTCGTACCTCAACACCGGTATTAATGCAACCCTGGACGCGACGGTACCCAGAGTTTATTCTTCCCCCGAGCCATTGTCATCAGACTCGCTCTTAACATCTAGCTCCTCCGAGATAACTTTTTTCTGGCTGTTAGCAGAACTTCTGATATGAGATATTTCGGCGGGCCTTTTAGCTGCCCGAAAATTAGGGCACGTGCGGGTCAAATGTCCTTTTTTGGTACATCTTGTACATTTACCCTCATCAACCAACTGT…
>harma_20101214_c9645	Blast Blumeria CSEPs	BlCSEP	CAGTTGATTGAAGACGTCAAATTATAAGTGAATATGTATGTATATACAGGAGAATAAAAGGTACCGTGAAGTTTTCCAGTACTCCATTCTTCAGTAACAATTCGTGAACAAGACAAATTTCCAACATCGGCAAGCTCATATCAGCTTGGTCGTTCAATGATGACCATGATCATAGTCGTCACCGCCGTTGTCATATCCATCTCCTCCATTGTTGTACCCGTCGTCGTCGCCTCCTTTTCCGTATCCGTCACCTCCATTGTCGTAATCATCACCTCCCTTTCCGTGTCCATCATCTCCACCGTGGCCGTATCCGTCTCCGTCATGTCCGTCGGATGGGTCTTCGGGCTGAACATTGCAAAGCTTACAGACAGTCTTACCGGCACGAGCGGCGTTCAGAGC…
>harma_20101214_c9711	Blast AVRa10 and AVRk1 and Blumeria CSEPs	EKA_BlCSEP	ACCGGGTTTGACCCGCTGTACCAGAGAGATATTTGCCGAGGGAATTGCGGTCACGGTGATCATCTTTTGCTGTAAGAACGACGGTGATGCATTCCGCCATGCGTCTTTTTTAACTAGTCGTGGGAACAGTCGCTTATCGACTTTCGTCTTGGAGATGCTTTCGTTCGAATTTTGAGCAACTGGTGCTTCTTTTGTTATCGACGGTGCGGCACTGTAGCATATGCCGTTACGAGYAACCTTAGCCCAGGTGCTCTTTGTGCCCTGTTCTTGAAGTGTCGCCAAGGTTGGAATTGTTTTCTCGGGAACCCTCAATAGGAAGGGGCAAGAGGGACAAGAAGGAAGACTTGGAGGTATCGAGCCTGGGCCAGTGTTTACGAACTGCGCAATGGCCGCTCGTAG…
>harma_20101214_c9737	GO description: Putative virulence effector	GO	TTGTCTAAATGTATTTATCATAGCTTTAGGAGGTTTGGAYAWRGYWSSTCAGKMGGAAGGGGCCTCAACACCCCCATCCCCACACCAACACCGCCAGCACCTTCAGTACCCCCGATCCCCCTTTCGCCATCACCTCACACATCCACCTCTCGAAACATCAGCACTGTGCAGGAGAACAGGCCAAAATACAACCATTTCCTCCTTCGTAACGTGCTGGGCCGCAACGTGTTAACCCGGCAAGCAATGATTTAGGTAGCGAGGCCGATCAGGCATCCGCATGCCTACCCAGAGAATTTGTTGACAAAGTCAAGGCTCGCCAACGTCAGGAAAGAGCATGGCACATTCGACTATCAATTTACTCTGGTCTGATATGCAATATCGATAGCACTTTGCCTTCTT…
>harma_20101214_c9769	Blast AVRa10	EKA	CAGGAGATAGCTTTCGCCTTTCATGCTCTTCTGGCAGCCGAACAAAGAGTCTTCTGTCTGTGACAACATGTTTAGTGGAGTCTCTGGTTGGAGACTTGTGTTTGCTAGTCAAGCTTTGAGTTGCTTCCCTAGTAKGCGCTACTGGTGTTTTGGTGCTCRTGGATATCYGAGCTTTCTTCTTGCCCTTACGAGCCACTGTGGCCCATGTRCTCTCTACTCTTYYGGGRATCTTTGGTAGACTAGATATCTCCTGTGTATTCCTCGAATTTGGATCTGCCCTCGTATTACTTCTTGGGATCGCTATTGGAAATTTGTTCGCTGCGATCTTATCATTTCCTAGTTCRTGCCCACTACTTTTAGTCGGTCGAGAGTGAGTTGGGATTTTGGGGGGGATTGGTG…
>harma_20101214_c9937	Blast Blumeria CSEPs	BlCSEP	CTATTTGCTTTACTGCTCCCTTCGAAAACACCAAAGACTCTCTTGTCGGAAAAATCCGTTAAAATTACTGAAGGAGGATTACCAGCAGCATCTTGATTGTCTCCGTTCTCAATTCTTATCGAATAAAAGTCTGTGTCACATTTTTGCAAATATTTTATTGCCGAAAAGTAACAAGTATAATAAATAGTAGGTACAAAATCGCTTTTCACCTTGCTTAAACAGACGACCAAATTGGAATTCAAACCACATATAAGGATTCATCCAGTGAGTTTCCCTACCTAAAAATATTTGCAAAAATGTGACACAGGATACCGAATCACAACTTTTCTATGCGGCTGGTGCGGCTGGATCGGCTGGTGCGCTGTTGAGCCTGATCTTCTCTGTCAGTGTGCACGTGGG…
>harma_20101214_rep_c11372	Podosphaera CSEPs	PoCSEP	ACAGGTTCTTAGCTTCTAAGTATTACTAGGGTTGATAAATGCCTGTCTGTTGAGCTTTTTGTATTAAGTTGTTTTCGTGCGAAATTAGCGTTATGATGGTCGCTTGGGATTAATTAGACTGGGTTATTTTATTAAGGGTTTTTTCCACGCTTATTCTGTCGCACCATATTGGATGCAGTTTGTGAGACGGTTCTCATTCACAATCTTGTTGTCCTTGCCTTGGTCTAGGCAGAACAAAGGGGCATTTAATGGGGTGGGTAGTCCCTGATATAAAAATGGACTTCCTATCACGCTTGCTGATGCAGAGAGCGGTGGAGTTGAGGGAAAGCAATAGAGATCAGGCTCTTGAATGTTAGAATCGACCATGAGTCTAGGAGATTGATCCTGGTTTACAAAATG…
>harma_20101214_rep_c12037	GO description: Putative virulence effector	GO	TGGCAGAAGCTGCTATTCCAGCACGCTCAGTAATGATCTTTTTAAGAGCGGCAGGTGAGAGTTTACGCCACTCGTGCTCCTTGCCCAAGCGAAGGAATAGTCGTTTATCTTCTTTCGGAGGACTTGCTTGATGAGGGTTCTTCTGGGGGGGGGTGATTTCTTTGAGATCGACGCTGCCGGTGGATCTGGCAGCTTGGCTGCCTTTCTGGCTACTGTTGCCCATGGGGAGTTGTTTGCTTGTGGCTTTTCAGGGAGGCCATGGGGAGGTAGCTCGACCGTCTTTGTCACCCTAGGAGTAGCTGTTGTTACCGCGCTCTTTGGAGACCAGGGAGTCTTACAGGAGGATACTTGTGTTGGAGCTGATCCAATTGCGAAGGAAGTCACAATTGGAGCTATGCY…
>harma_20101214_rep_c1248	Podosphaera CSEPs	PoCSEP	GTGGCAGTCTGCTGATTTGCAGCGCTGAACAACGACCAAGGTCGCTAGTTATTTAGTAATTTTGAAGGACGTCTTTTTTTTGTGCGAAATTGATCGTTACAACACGAACCATTGCCGGATCCACAGCAGAAATTGGGTCCCTCAGTTCCTGGATTGGAACAGGACAGGATGGGCACAATCCGATTATATCTCCTCCGACTCACAGGATCATTAATACATTGCGACCATTCTTTACCACCGCAGTTAGGCGAGTTCCAGCTCTGATCGGTGCAGCTTCCTCGGTATGCTCCAAAAATACTGACACATAAGCCACTAGAGCATCCGTCTTGAGGTGCACAACATGCTGAAGGAGCGTTGGTGGTTTGATTACATGGGATATGACTTGGTTCGACGGTATTA…
>harma_20101214_rep_c16939	Blast AVRa10 and AVRk1	EKA	TACGTACTACACGAGATAGATGCATGACCACTTGGCTGAAAGACCAGACCAGAACCATAGAACACGGTGCTATGGCTATCTCCATGTATGTATTGTACAACAGAGGCATTCCTGACACTTTGGCGTAGACCGTTACGAGCAGCCTCGGCTCTGGTGCTTTTTGTGCCCTGTTCTTGAGGTGTCGCCAAGCTTGGAGTCCTTTTCTCCGAGGCCCTCGATGGGAGGGGACAAGAGGGACGGGCGGGAAAACTTGGTGGTATCGAGCCTGGGACGGTGTGTATGAACTGCGCTATGGCCGCTCACAGGTAGATTTTGATACCGTCTACGAAATGTTTGTTCTCACCAATCGAAAGTGGCGAGAGGGCTGCTTCAACACTATTTATTACCGTTAAGTGGATA…
>harma_20101214_rep_c17181	Blast Blumeria CSEPs	BlCSEP	AGGTTTACAACCGATATATTTTATTCCTGATAAAGTGTTATTAACCAGGAGGGTGTGTCCGTTCATCTTGCTCCGGAGTTTAAATCTATTACGTAGACATTTGTAGGCATTGAGGAAGTATAGGAGGTCGGAAACACTGGAACGGATGAATTCGTTATGTAGGTTTGGGTAAATTGCGAGGAAGGAACTGTGGAGGGAACCGGCGAGAAATTGTGAAATTTCCGACCGGCGAACTCGTTATTGTGCTCGTTATTAATGAGGTCGATGGTTCTGGGGAATAGCCAGAAGACGAGGACACCGGAGTATTTGTCGGTTCGGAGATGGAAGATGAATCGGATGTTGCAGTACTCTCGTTATCAACATTTGGCTCTGCTCTGCCTTTCATAGACGGTAGTTCTG…
>harma_20101214_rep_c19341	Podosphaera CSEPs	PoCSEP	CCTCAGTGCAAATTGAGCATCCTAGATCACTCTCGAGAGTATCATTTTCATCAACGCAGAGTACGCGGGGGGCGGTTTGCCATCTAGATTCCACAACTACATCCGTTTCTTGGGTTGGAAGAGTGTCATTTGTACTGGAGATAGACTGGGCAGAGGTGAGTGCAACAAAGACGAGCAYGAAAATCGAAAAGAATGTGCTCGATAAGTAGCCTCTAGCAACGATCGACGTTGCCATATCCACTGAGAAATTAGGAAAGGAAATGATAAGGTGMVGGAGGTAGTTTDGGAATCAAGTGCCCATAAAAGGTGACACGGAGTGTATAATTGCAGACCGATCCATACATACCGACCTCGAAAACTATGACAAAAAGACTAGCATAATTGAAGAAGGAAGAACTG…
>harma_20101214_rep_c19938	Blast Blumeria CSEPs	BlCSEP	GGACGCATGATGGAGTATTGCCGCGTTACAACGCAAATGAAAGCTATAAATTATCGAAGCAGATCCCATCACTACACATTATATGTTCAATAAGATTACAAATTTTCAGGCTTTTCCAAAATTGCCGTCATAAAATACCTCCATCTCTTTTCCAAGTACATTCATAAATTCTAGTAATAACACTTTATCAGGAATAAAATATATCGGTTGTAAACCTGAACTATCCATACTCCATCATCGCTTCGTAGTGCTTTTCTACAAAAAAATTCTTCTTCTCCTTCTTCGAAATCACAAGGACGTCTGAGACGTTCGCTGCCCTTTCTTCGTATATTTATTGAGGACTTGGTATTATTCTCTGTTATTAACCAGGAGGGTGTGTCTGTTCATCTTGCTCCGGAG…
>harma_20101214_rep_c24940	GO description: Putative virulence effector	GO	ATGTCTCTTTACTGCGATAGGCAGTTATCGCAGCTCCTCTTCAGGCACGCCTGAAGACCAAGTCATAGCCGAAAATTAAGCTGAACCAAGCTCAAATGTGCCTCCAACCCAGCACAATTCAACTCAGCTTGCCCTGGTACCTGATTCCCCYCCACCAAGTTTCTTTCATAGATTAGTGCACTCAATGCTAAAATTAATTCTGTTGAAGGATGATTAATTTCTCGAGTAATTGGATCAAAACGAGTCATCCATGCATGGAGGTTGAAAATGAGATCACTAGTTAGGGAGCAGAGGATAATGAGGTCAATCTAGTTCTATTAGGAAGTTCTTGAAGCATTTAGTGTAGTTATGCAGTGTAGTAGAGGGGGTTATGTATTTATATATGTCCGAGTTCGAACG…
>harma_20101214_rep_c25170	GO description: Putative virulence effector	GO	ACTTCTAACCCCCCGCGTACTCTGCGTTGATACACTAGCGAAGGTGACAGCATTCTCCATGGTGGCGAAGAGTGCCACATCGGGCGCACAAAGCTTCAGCGCAGCAGCGAGAGAATTGGTTGAATCCAAAGCAAGCATCGCACTGGACTAGTTTTGGGTTAGGGGCGTGGCGTCGGGATGGGGCGCTGTCAACGATTCGAAATTTTGTCATCTCCTGAGGGAAGAAAATTACTGCTGTATGAAAAAAATCGTGGCTGTCGTCATGCAGTGGTATCAACGCAGAGTACGGGGAACTGGTGGCGGGTGGGGTTGCGGGCTCGGTCCCAATGCCACTCGTCCTTGCACGACTATTCCTAAGCAAAAATCAAATCCTAAGGGCCCAAAGGCAATCTTTCGTCT…
>harma_20101214_rep_c27580	Blast Blumeria CSEPs	BlCSEP	TAGTGATTCCAGTGCTGGAAAAATTGGTCTTCTACTTCAGGTGAGCCACTGACTCTTGTTCCGTCGTCCATTCCGATACCCAATACAACACCGGAATACATGAAGCCAACACGAAAGACGTCCGATGCTAACCCACTTGTCTAAAACATAACTAAACATGGGCCAAATGACCCGCGAAACTCTAACACAGTATTTCAAACGTTCAATTTGTCAAAAATCAATCGGCTATCAGCTATCAGTCAGTCTTTCAGTCATTCAATTTGTCAAAAATCAGTCAGCCTTCAGTGAGTCTTTCAGTCATTCAATTTGTCAAAAATCAGTCAGCCTTCAGTCAGTATGTCAGAGTAGTGACCTGCACGTGACTTGACGGCGAAAGGCTGAAGATCGAAAGCGCGGAAG…
>harma_20101214_rep_c28165	Podosphaera CSEPs	PoCSEP	CTTCCGCATCGACATGTTCAATTCGCCAAGAATGTGAATTCAGTGAATGTGCCTCCCGGACCTACTACAAGACAAAGGGAGGTGCGCGAAAATGGTGACTTCATGAGAGTGGCTGTCATAGAAATGTCCATGCGGAAGCTCGGAAAACTTAATGATCAGAAGCCTGGGCGAGCAAGATACGCCCTGCCTCCAAGGAAGATGTCGATGAAGCACGGGATGACTGGGAACGAAATGATCGATGGCTGTTTTCACTATCAGTGGAATCACCATCAGTATCTGGCGGACTAAGGAGAACTTCCATAGGATGTTCACTATGAGAGACATAAAAGCTTTTTYMAAAATACTATCATTCTCCGTTGATTCATCTTCGCTCATTTCGAACTTTGYGATTTTTGGGGA…
>harma_20101214_rep_c358	Blast Blumeria CSEPs	BlCSEP	GTTGAGTGGAGGTCCACTTGAATTGTCGTTAATGTTGTCGGTGATGGTAGGTCTTGTGGACTGTTGTTATCACCGGTGGCTGCTGGTCCCCCATYACAMAKKKWCAGRCTKATAHAAATTGCCGTCATAAAATACCTCCATCTCTTTTTCCAAGTACATTCATAAATTCTAGTAATAACACTTTATCAGGAATAAAATATATCGGTTGTAAACCTGAACTATCCATACTCCATCATCGCTTCGTAGTGCTTTTCTACAAAAAATTCTTCTTCTCCTTCTTCTTCACACGGTTAGACTCGGACTGACAAAAGTGATTGGGCAGCAGCCGTACCGAAATCACAAGGACGTCTGAGACGTTCGCTGCCCTTTCTTCATATATTTATTGAGGACTTGGTATTA…
>harma_20101214_rep_c43162	Blast Blumeria CSEPs	BlCSEP	GCTGCTGCCCAATCACTTTTGTCAGTCCGAGTCTAACCGTGTGAAGAAGAAGGAGGTCGGAAACACTGGAACGGATGAATTCGTTATGTAGGTTTGGGTAAATTGCGAGGAAGGAACTGTGGAGGGAACCGGCGAAGAAATTGTGAAATTTCCGACCGGCGAACTCGTTATTGTGCTCGTTATTAATGAGGTCGATGGTTCTGGGGAATAGCCAGAAGACGAGGACACCGGAGTATTCGTCGGTTCGGAGATGGAAGATGAATCGGATGTTGCTGGGTTAGCGGGATCATCGACGGTCGAACTTGCACTGTCACTAGATGTTGAGGTAGGGGCTACTTCAGAAGAGCTTGAGTGTGGCGCCTCCACTCAAACTACAATCGAAACAGATCTCATCACGCT…
>harma_20101214_rep_c44445	Blast Blumeria CSEPs	BlCSEP	ATACGCTTCATAGTGCTTTTCTACAAAAAATTCTTTCTTCTCCTTACTTCGAAATCACAAGGACGTCTGAGACGTTCGCTGCCCTTTCTTCGTATATTTATTGAGGACTTGGTATTATTCTCTGTTATTAACCAGGAGGGTGTGTCTGTTCATCTTGCTCCGRAGTTTAAATCTATTACGTAGACATTTGTAGGCATTGAGGAAGTATAGGAGGTCGGAAACACTGGAACGGATGAATTCGTTATGTAGGTTTGGGTAAATTGCGAGGAAGGAACTGTGGAGGGAACCGGCGAAGAAATTGTGAAATTTCCGACCGGCGAACTCGTTATTGTGCTCGTTATTAATGAGGTCGATGGTTCTGGGGAATAGCCAGAAGACGAGGACACCGGAGTATTTGTC…
>harma_20101214_rep_c5584	Podosphaera CSEPs	PoCSEP	GTCATACGGGACTCTTATTCACTTACACTCTTCGGGCATGATACTGGGTGTTACAGGTGACGATGATATAATGACTTTGTTTGTACATGGTATTTAATATTTGAATCACTTCCGCTACCARAGGGCTTAGAAGTGCCACTCACGCTTCCAGAGGCAGGCATTGAGAAAGTTTTTGTGGCACTAGTATCTCCCTTGTTTGCGGATGAAGGCTGTAGTTTTTCTGAGGTTTGAGACGTAGGCGTATTAACATTGCCACCTCCACTGTTACCGTTGTCATTACCGTTGTTATTTCCATTACCATTTTCGTTATTTTGCCTGACTGAAATTATCGAATCTAACTCCGGAAGCCATGTTGGCCATGCAACTGTGTGCCATAAAAGGCAGAGAAAAAGCAGTGAG…
>harma_20101214_rep_c6598	Podosphaera CSEPs	PoCSEP	TGAGTTTTCTGAGGTTTTGAGACGTTAGGCGTATTAACATTGCCACCTCCACTGTTACCGTTGTCATTACCGTTGTTATTTCCATTACCATTTTCGTTATTTTGCCTKACTGGAAGTTATCAAGCCACTGCGGTACAAGATCCGCTGTTAACTCAAACATACACCTTGATCATTTATGATGCTGATAGTAGCATTAGTGCTACAGCACAGCCTGGATATCTCGCTGTCTACAGTCAGTACACTTTCGGGATGTACTCGCCACAGCCCTACACTCCACTCGGCGATTTCAGGTGTGTCACTTGTAGTGGTGGCTTGAGTGATATCGAGAGGCAGGCATTGAGAAAGTTTTTGTGGCACTAGTATCTCCCTTGTTTGCGGATGAAGGCTGTAGTTTTTCTG…
>harma_20101214_rep_c9558	Podosphaera CSEPs	PoCSEP	GAGTTGTAGGCATGGGAATATCTTGGTCTAATTGCGGGTTCGAGGTGACTTGGATGCCTTGCATGTTGCTGCTTGTTGTCTCAGCCATTTCAGATCCTGAAAGACTGAAAAAAGAGTTTTCGGTTGCTGTTGAATGAGAAAGAGTATCTGGTGAATCAGGTACTCTATAACTCATGTAATTTCGACGCTTAGTAATGTCAGGATGATGGGCGAGAAGGTAAGGCCACCCGCGCTGTGGAAAAAATGAAACAAGGAAATATGAGATCTCATGATTTTATAACCTTGTTTCACGATAACATGGTTGACTCCACCTACGCCAATGTGGACAAGATCACCTGGAAGAAGATGTTGGAGCTACGGCTTTCTGAGAAACTTTTCGGAGATTCTACTGTCTGCTTC…
